# Supplementary material for: 4-[(1-Benzyl-1,2,3-triazol-5-yl)meth­yl]-2H-1,4-benzo­thia­zin-3(4H)-one
Source: Acta Crystallogr Sect E Struct Rep Online. 2014 Feb 26;70(Pt 3):o363–4. doi: 10.1107/S1600536814003900 (PMC3998426; doi:10.1107/S1600536814003900)
Supplement: Supplementary file 1 [file e-70-0o363-sup1.cif]

##############################################################################
#                                                                            #
# This CIF contains the data in a paper accepted for publication in          #
# Acta Crystallographica Section E. It conforms to the requirements of       #
# Notes for Authors for Acta Crystallographica Section E, and has been       #
# peer reviewed under the auspices of the IUCr Commission on Journals.       #
#                                                                            #
# Full details of the Crystallographic Information File format               #
# are given in the paper "The Crystallographic Information File (CIF):       #
# a New Standard Archive File for Crystallography" by S. R. Hall, F. H.      #
# Allen and I. D. Brown [Acta Cryst. (1991), A47, 655-685].                  #
#                                                                            #
# The current version of the core CIF dictionary is obtainable from          #
# ftp://ftp.iucr.org/pub/cif_core.dic.                                       #
#                                                                            #
# Software is freely available for graphical display of the structure(s)     #
# in this CIF. For information consult the CIF software page                 #
# http://www.iucr.org/resources/cif/software.                                #
#                                                                            #
# This file may be used for bona fide research purposes within the           #
# scientific community so long as proper attribution is given to the journal # 
# article from which it was obtained.                                        #
#                                                                            #
##############################################################################
data_I
_database_code_depnum_ccdc_archive 'CCDC 987907'
_audit_creation_method     SHELXL-97
_journal_date_recd_electronic     2014-02-14
_journal_date_accepted     2014-02-19
_journal_name_full     'Acta Crystallographica, Section E'
_journal_year     2014
_journal_volume     70
_journal_issue      3
_journal_page_first     o363
_journal_page_last     o364
_journal_paper_category     QO
_journal_paper_doi     10.1107/S1600536814003900
_journal_coeditor_code     RZ5106
_publ_contact_author_name     'Nada Kheira Sebbar'
_publ_contact_author_address
;
Laboratoire de Chimie Organique H\'et\'erocyclique URAC 21, Pharmacochimie,
Avenue Ibn Battouta, BP 1014, Facult\'e  des Sciences,
Universit\'e Mohammed V-Agdal, Rabat, Morocco
;
_publ_contact_author_email     'nk_sebbar@yahoo.fr'
_publ_contact_author_fax     '212 537 77 54 40'
_publ_contact_author_phone     '212 537 77 54 40'
_publ_section_title
;\
4-[(1-Benzyl-1,2,3-triazol-5-yl)methyl]-2<i>H</i>-1,4-benzothiazin-3(4<i>H</i>)\
-one
;
loop_
    _publ_author_name
    _publ_author_address
    'Sebbar, Nada Kheira'
;
Laboratoire de Chimie Organique H\'et\'erocyclique URAC 21, Pharmacochimie,
Avenue Ibn Battouta, BP 1014, Facult\'e  des Sciences,
Universit\'e Mohammed V-Agdal, Rabat, Morocco
;
    'El Fal, Mohammed'
;
Laboratoire de Chimie Organique H\'et\'erocyclique URAC 21, Pharmacochimie,
Avenue Ibn Battouta, BP 1014, Facult\'e  des Sciences,
Universit\'e Mohammed V-Agdal, Rabat, Morocco
;
    'Essassi, El Mokhtar'
;
Laboratoire de Chimie Organique H\'et\'erocyclique URAC 21, Pharmacochimie,
Avenue Ibn Battouta, BP 1014, Facult\'e  des Sciences,
Universit\'e Mohammed V-Agdal, Rabat, Morocco
;
    'Saadi, Mohamed'
;
Laboratoire de Chimie du Solide Appliqu\'ee,
Facult\'e des Sciences, Universit\'e Mohammed V-Agdal
Avenue Ibn Battouta, BP 1014, Rabat, Morocco
;
    'El Ammari, Lahcen'
;
Laboratoire de Chimie du Solide Appliqu\'ee,
Facult\'e des Sciences, Universit\'e Mohammed V-Agdal
Avenue Ibn Battouta, BP 1014, Rabat, Morocco
;
_chemical_name_systematic
;\
4-[(1-Benzyl-1,2,3-triazol-5-yl)methyl]-2<i>H</i>-1,4-benzothiazin-\
3(4<i>H</i>)-one
;
_chemical_name_common     ?
_chemical_formula_moiety     'C18 H16 N4 O S'
_chemical_formula_sum     'C18 H16 N4 O S'
_chemical_formula_iupac     'C18 H16 N4 O S'
_chemical_formula_weight     336.41
_chemical_melting_point     ?
_symmetry_cell_setting     orthorhombic
_symmetry_space_group_name_H-M     'P n a 21'
_symmetry_space_group_name_Hall     'P 2c -2n'
loop_
    _symmetry_equiv_pos_as_xyz
    'x, y, z'
    '-x, -y, z+1/2'
    'x+1/2, -y+1/2, z'
    '-x+1/2, y+1/2, z+1/2'
_cell_length_a     34.5438(15)
_cell_length_b     6.0102(2)
_cell_length_c     15.6138(7)
_cell_angle_alpha     90.00
_cell_angle_beta     90.00
_cell_angle_gamma     90.00
_cell_volume     3241.7(2)
_cell_formula_units_Z     8
_cell_measurement_reflns_used     6623
_cell_measurement_theta_min     1.18
_cell_measurement_theta_max     26.37
_cell_measurement_temperature     296(2)
_exptl_crystal_description     block
_exptl_crystal_colour     colourless
_exptl_crystal_size_max     0.41
_exptl_crystal_size_mid     0.36
_exptl_crystal_size_min     0.28
_exptl_crystal_density_diffrn     1.379
_exptl_crystal_density_meas     ?
_exptl_crystal_density_method     'not measured'
_exptl_crystal_F_000     1408
_exptl_absorpt_coefficient_mu     0.212
_exptl_absorpt_correction_type     multi-scan
_exptl_absorpt_process_details     '(SADABS; Bruker, 2009)'
_exptl_absorpt_correction_T_min     0.6451
_exptl_absorpt_correction_T_max     0.7455
_exptl_special_details     ?
_diffrn_ambient_temperature     296(2)
_diffrn_radiation_type     MoK\a
_diffrn_radiation_wavelength     0.71073
_diffrn_radiation_source     'fine-focus sealed tube'
_diffrn_radiation_monochromator     graphite
_diffrn_measurement_device_type     'Bruker X8 APEX'
_diffrn_measurement_method     '\f and \w scans'
_diffrn_reflns_number     32914
_diffrn_reflns_av_R_equivalents     0.0588
_diffrn_reflns_av_sigmaI/netI     0.0517
_diffrn_reflns_theta_min     1.18
_diffrn_reflns_theta_max     26.37
_diffrn_reflns_theta_full     26.37
_diffrn_measured_fraction_theta_max     1.000
_diffrn_measured_fraction_theta_full     1.000
_diffrn_reflns_limit_h_min     -43
_diffrn_reflns_limit_h_max     43
_diffrn_reflns_limit_k_min     -5
_diffrn_reflns_limit_k_max     7
_diffrn_reflns_limit_l_min     -19
_diffrn_reflns_limit_l_max     18
_refine_special_details
;
Refinement of <i>F</i>^2^ against all reflections. The weighted <i>R</i>-factor
<i>wR</i> and goodness of fit <i>S</i> are based on <i>F</i>^2^, conventional
<i>R</i>-factors <i>R</i> are based on <i>F</i>, with <i>F</i> set to zero for
negative <i>F</i>^2^. The threshold expression of <i>F</i>^2^ >
\s(<i>F</i>^2^) is used only for calculating <i>R</i>-factors(gt) <i>etc</i>.
and is not relevant to the choice of reflections for refinement.
<i>R</i>-factors based on <i>F</i>^2^ are statistically about twice as large
as those based on <i>F</i>, and <i>R</i>- factors based on all data will be
even larger.
;
_reflns_number_total     6623
_reflns_number_gt     4634
_reflns_threshold_expression     I>2sigma(I)
_refine_ls_structure_factor_coef     Fsqd
_refine_ls_matrix_type     full
_refine_ls_R_factor_all     0.0952
_refine_ls_R_factor_gt     0.0621
_refine_ls_wR_factor_gt     0.1455
_refine_ls_wR_factor_ref     0.1668
_refine_ls_goodness_of_fit_ref     1.036
_refine_ls_restrained_S_all     1.036
_refine_ls_number_reflns     6623
_refine_ls_number_parameters     434
_refine_ls_number_restraints     1
_refine_ls_hydrogen_treatment     constr
_refine_ls_weighting_scheme     calc
_refine_ls_weighting_details
         'calc w=1/[\s^2^(Fo^2^)+(0.0979P)^2^+0.0000P] where P=(Fo^2^+2Fc^2^)/3'
_atom_sites_solution_hydrogens     geom
_atom_sites_solution_primary     direct
_atom_sites_solution_secondary     difmap
_refine_ls_shift/su_max     0.000
_refine_ls_shift/su_mean     0.000
_refine_diff_density_max     0.608
_refine_diff_density_min     -0.225
_refine_ls_extinction_method     none
_refine_ls_extinction_coef     ?
_refine_ls_abs_structure_details     ?
_refine_ls_abs_structure_Flack     ?
loop_
    _atom_type_symbol
    _atom_type_description
    _atom_type_scat_dispersion_real
    _atom_type_scat_dispersion_imag
    _atom_type_scat_source
    'C' 'C' 0.0033 0.0016
                         'International Tables Vol C Tables 4.2.6.8 and 6.1.1.4'
    'H' 'H' 0.0000 0.0000
                         'International Tables Vol C Tables 4.2.6.8 and 6.1.1.4'
    'N' 'N' 0.0061 0.0033
                         'International Tables Vol C Tables 4.2.6.8 and 6.1.1.4'
    'O' 'O' 0.0106 0.0060
                         'International Tables Vol C Tables 4.2.6.8 and 6.1.1.4'
    'S' 'S' 0.1246 0.1234
                         'International Tables Vol C Tables 4.2.6.8 and 6.1.1.4'
_computing_data_collection     'APEX2 (Bruker, 2009)'
_computing_cell_refinement     'SAINT-Plus (Bruker, 2009)'
_computing_data_reduction     'SAINT-Plus (Bruker, 2009)'
_computing_structure_solution     'SHELXS97 (Sheldrick, 2008)'
_computing_structure_refinement     'SHELXL97 (Sheldrick, 2008)'
_computing_molecular_graphics     'ORTEP-3 for Windows (Farrugia, 2012)'
_computing_publication_material
                                'PLATON (Spek, 2009) and publCIF (Westrip,2010)'
loop_
    _atom_site_type_symbol
    _atom_site_label
    _atom_site_fract_x
    _atom_site_fract_y
    _atom_site_fract_z
    _atom_site_U_iso_or_equiv
    _atom_site_adp_type
    _atom_site_calc_flag
    _atom_site_refinement_flags
    _atom_site_occupancy
    _atom_site_symmetry_multiplicity
    _atom_site_disorder_assembly
    _atom_site_disorder_group
    C C1 0.31692(12) 0.4325(6) 0.1447(3) 0.0545(11) Uani d . 1 1 . .
    H H1 0.3094 0.5530 0.1782 0.065 Uiso calc R 1 1 . .
    C C2 0.31671(15) 0.4529(8) 0.0576(4) 0.0704(14) Uani d . 1 1 . .
    H H2 0.3091 0.5860 0.0323 0.084 Uiso calc R 1 1 . .
    C C3 0.32759(13) 0.2787(9) 0.0081(4) 0.0687(14) Uani d . 1 1 . .
    H H3 0.3270 0.2924 -0.0512 0.082 Uiso calc R 1 1 . .
    C C4 0.33941(13) 0.0825(8) 0.0443(3) 0.0628(12) Uani d . 1 1 . .
    H H4 0.3473 -0.0357 0.0100 0.075 Uiso calc R 1 1 . .
    C C5 0.33950(11) 0.0624(6) 0.1323(3) 0.0509(10) Uani d . 1 1 . .
    H H5 0.3474 -0.0707 0.1572 0.061 Uiso calc R 1 1 . .
    C C6 0.32804(11) 0.2370(6) 0.1843(3) 0.0417(10) Uani d . 1 1 . .
    C C7 0.32913(12) 0.2159(6) 0.2803(3) 0.0462(10) Uani d . 1 1 . .
    H H7A 0.3556 0.1892 0.2986 0.055 Uiso calc R 1 1 . .
    H H7B 0.3206 0.3545 0.3059 0.055 Uiso calc R 1 1 . .
    C C8 0.25772(13) -0.1859(6) 0.3428(3) 0.0478(10) Uani d . 1 1 . .
    H H8 0.2332 -0.2464 0.3508 0.057 Uiso calc R 1 1 . .
    C C9 0.26532(10) 0.0219(5) 0.3095(3) 0.0394(8) Uani d . 1 1 . .
    C C10 0.23912(10) 0.2045(6) 0.2791(3) 0.0459(10) Uani d . 1 1 . .
    H H10A 0.2341 0.3077 0.3255 0.055 Uiso calc R 1 1 . .
    H H10B 0.2515 0.2856 0.2328 0.055 Uiso calc R 1 1 . .
    C C11 0.20359(10) -0.0363(6) 0.1767(2) 0.0398(8) Uani d . 1 1 . .
    C C12 0.22918(13) 0.0036(7) 0.1102(3) 0.0605(11) Uani d . 1 1 . .
    H H12 0.2441 0.1323 0.1100 0.073 Uiso calc R 1 1 . .
    C C13 0.23244(16) -0.1462(10) 0.0451(4) 0.0809(16) Uani d . 1 1 . .
    H H13 0.2487 -0.1146 -0.0008 0.097 Uiso calc R 1 1 . .
    C C14 0.21204(18) -0.3443(10) 0.0458(4) 0.0811(17) Uani d . 1 1 . .
    H H14 0.2162 -0.4519 0.0041 0.097 Uiso calc R 1 1 . .
    C C15 0.18533(15) -0.3777(8) 0.1101(4) 0.0730(15) Uani d . 1 1 . .
    H H15 0.1701 -0.5053 0.1091 0.088 Uiso calc R 1 1 . .
    C C16 0.18064(11) -0.2289(6) 0.1749(3) 0.0453(10) Uani d . 1 1 . .
    C C17 0.13479(12) 0.0198(7) 0.2700(3) 0.0652(12) Uani d . 1 1 . .
    H H17A 0.1263 0.0833 0.2160 0.078 Uiso calc R 1 1 . .
    H H17B 0.1142 0.0377 0.3115 0.078 Uiso calc R 1 1 . .
    C C18 0.17070(11) 0.1349(6) 0.3005(3) 0.0469(9) Uani d . 1 1 . .
    C C19 0.58380(12) 0.4007(6) 0.6217(3) 0.0507(10) Uani d . 1 1 . .
    H H19 0.5916 0.5348 0.5976 0.061 Uiso calc R 1 1 . .
    C C20 0.58469(14) 0.3719(8) 0.7105(4) 0.0634(13) Uani d . 1 1 . .
    H H20 0.5925 0.4893 0.7453 0.076 Uiso calc R 1 1 . .
    C C21 0.57425(12) 0.1738(8) 0.7474(3) 0.0630(13) Uani d . 1 1 . .
    H H21 0.5760 0.1538 0.8063 0.076 Uiso calc R 1 1 . .
    C C22 0.56089(13) 0.0029(7) 0.6947(3) 0.0621(12) Uani d . 1 1 . .
    H H22 0.5528 -0.1306 0.7191 0.075 Uiso calc R 1 1 . .
    C C23 0.55945(11) 0.0290(6) 0.6070(3) 0.0513(10) Uani d . 1 1 . .
    H H23 0.5506 -0.0866 0.5725 0.062 Uiso calc R 1 1 . .
    C C24 0.57126(10) 0.2294(5) 0.5702(3) 0.0374(9) Uani d . 1 1 . .
    C C25 0.57129(12) 0.2524(6) 0.4742(3) 0.0476(11) Uani d . 1 1 . .
    H H25A 0.5976 0.2764 0.4547 0.057 Uiso calc R 1 1 . .
    H H25B 0.5620 0.1150 0.4489 0.057 Uiso calc R 1 1 . .
    C C26 0.50118(12) 0.6660(6) 0.4162(3) 0.0477(10) Uani d . 1 1 . .
    H H26 0.4770 0.7326 0.4105 0.057 Uiso calc R 1 1 . .
    C C27 0.50797(10) 0.4601(5) 0.4493(2) 0.0354(8) Uani d . 1 1 . .
    C C28 0.48073(10) 0.2863(5) 0.4814(3) 0.0413(9) Uani d . 1 1 . .
    H H28A 0.4752 0.1801 0.4363 0.050 Uiso calc R 1 1 . .
    H H28B 0.4924 0.2069 0.5290 0.050 Uiso calc R 1 1 . .
    C C29 0.44632(11) 0.5389(5) 0.5809(2) 0.0399(9) Uani d . 1 1 . .
    C C30 0.47044(13) 0.4886(6) 0.6500(3) 0.0524(10) Uani d . 1 1 . .
    H H30 0.4837 0.3541 0.6519 0.063 Uiso calc R 1 1 . .
    C C31 0.47433(16) 0.6435(9) 0.7163(3) 0.0686(14) Uani d . 1 1 . .
    H H31 0.4900 0.6086 0.7628 0.082 Uiso calc R 1 1 . .
    C C32 0.45615(16) 0.8412(9) 0.7149(3) 0.0707(15) Uani d . 1 1 . .
    H H32 0.4603 0.9443 0.7583 0.085 Uiso calc R 1 1 . .
    C C33 0.43120(13) 0.8897(7) 0.6482(3) 0.0592(12) Uani d . 1 1 . .
    H H33 0.4178 1.0239 0.6484 0.071 Uiso calc R 1 1 . .
    C C34 0.42577(11) 0.7403(6) 0.5807(3) 0.0446(10) Uani d . 1 1 . .
    C C35 0.37906(11) 0.5172(6) 0.4797(3) 0.0542(11) Uani d . 1 1 . .
    H H35A 0.3683 0.4549 0.5318 0.065 Uiso calc R 1 1 . .
    H H35B 0.3594 0.5113 0.4354 0.065 Uiso calc R 1 1 . .
    C C36 0.41402(11) 0.3868(5) 0.4525(3) 0.0409(9) Uani d . 1 1 . .
    N N1 0.30457(8) 0.0352(4) 0.3104(2) 0.0390(7) Uani d . 1 1 . .
    N N2 0.31989(10) -0.1534(5) 0.3427(2) 0.0535(9) Uani d . 1 1 . .
    N N3 0.29094(11) -0.2861(5) 0.3615(3) 0.0555(10) Uani d . 1 1 . .
    N N4 0.20276(8) 0.1095(4) 0.2491(2) 0.0401(7) Uani d . 1 1 . .
    N N5 0.54672(9) 0.4385(5) 0.4449(2) 0.0399(7) Uani d . 1 1 . .
    N N6 0.56333(10) 0.6217(5) 0.4108(2) 0.0506(8) Uani d . 1 1 . .
    N N7 0.53574(10) 0.7587(5) 0.3928(3) 0.0506(9) Uani d . 1 1 . .
    N N8 0.44458(8) 0.3937(4) 0.50956(19) 0.0367(7) Uani d . 1 1 . .
    O O1 0.17165(10) 0.2455(5) 0.3667(3) 0.0691(10) Uani d . 1 1 . .
    O O2 0.41597(9) 0.2844(4) 0.3865(2) 0.0570(8) Uani d . 1 1 . .
    S S1 0.14594(4) -0.2667(2) 0.25665(9) 0.0732(4) Uani d . 1 1 . .
    S S2 0.39377(3) 0.79990(17) 0.49747(8) 0.0568(3) Uani d . 1 1 . .
loop_
    _atom_site_aniso_label
    _atom_site_aniso_U_11
    _atom_site_aniso_U_22
    _atom_site_aniso_U_33
    _atom_site_aniso_U_12
    _atom_site_aniso_U_13
    _atom_site_aniso_U_23
    C1 0.060(3) 0.045(2) 0.059(3) -0.0026(17) 0.005(2) 0.0008(19)
    C2 0.074(3) 0.070(3) 0.067(4) 0.001(2) 0.004(3) 0.021(3)
    C3 0.056(3) 0.102(4) 0.048(3) -0.001(3) -0.001(2) 0.016(3)
    C4 0.055(3) 0.089(3) 0.044(3) 0.007(2) 0.010(2) -0.016(2)
    C5 0.049(2) 0.051(2) 0.052(3) 0.0045(17) -0.001(2) -0.0030(19)
    C6 0.0362(19) 0.0440(18) 0.045(3) -0.0080(15) 0.0001(18) -0.0056(16)
    C7 0.046(2) 0.056(2) 0.036(3) -0.0117(17) -0.0081(18) -0.0084(17)
    C8 0.058(3) 0.0445(19) 0.041(2) 0.0044(17) 0.002(2) -0.0004(17)
    C9 0.045(2) 0.0394(17) 0.034(2) -0.0005(14) -0.0036(17) -0.0054(15)
    C10 0.042(2) 0.0408(18) 0.055(3) -0.0035(15) -0.0070(19) -0.0036(17)
    C11 0.037(2) 0.0474(18) 0.035(2) 0.0070(15) -0.0046(17) -0.0024(16)
    C12 0.060(3) 0.071(3) 0.051(3) 0.000(2) 0.008(2) -0.003(2)
    C13 0.084(4) 0.113(4) 0.045(3) 0.029(3) 0.004(3) -0.012(3)
    C14 0.099(4) 0.090(4) 0.055(4) 0.026(3) -0.018(3) -0.032(3)
    C15 0.079(3) 0.060(3) 0.081(4) 0.006(2) -0.034(3) -0.023(3)
    C16 0.049(2) 0.0470(19) 0.040(3) 0.0022(16) -0.016(2) -0.0030(16)
    C17 0.041(2) 0.102(3) 0.053(3) -0.001(2) 0.004(2) -0.001(3)
    C18 0.048(2) 0.054(2) 0.039(2) 0.0079(17) -0.0021(19) -0.0021(18)
    C19 0.054(2) 0.0416(18) 0.057(3) -0.0028(16) 0.000(2) -0.0030(18)
    C20 0.064(3) 0.069(3) 0.057(3) 0.004(2) -0.012(2) -0.018(2)
    C21 0.056(3) 0.088(3) 0.044(3) 0.017(2) 0.005(2) 0.013(3)
    C22 0.057(3) 0.071(3) 0.058(3) -0.004(2) 0.003(2) 0.026(2)
    C23 0.049(2) 0.0446(19) 0.060(3) -0.0015(16) -0.005(2) 0.0013(18)
    C24 0.0345(19) 0.0371(16) 0.041(3) 0.0065(14) 0.0008(17) 0.0044(15)
    C25 0.045(2) 0.0491(19) 0.049(3) 0.0112(16) 0.0013(19) -0.0002(17)
    C26 0.046(2) 0.0428(18) 0.054(3) 0.0065(16) -0.004(2) 0.0080(18)
    C27 0.037(2) 0.0363(15) 0.033(2) 0.0030(13) -0.0005(15) -0.0024(14)
    C28 0.040(2) 0.0343(15) 0.050(3) 0.0043(14) 0.0010(18) 0.0017(16)
    C29 0.045(2) 0.0394(17) 0.035(2) -0.0078(15) 0.0049(17) 0.0024(15)
    C30 0.063(3) 0.052(2) 0.042(3) -0.0080(18) -0.011(2) 0.0059(19)
    C31 0.086(4) 0.086(3) 0.034(3) -0.033(3) -0.012(2) 0.002(2)
    C32 0.087(4) 0.079(3) 0.046(3) -0.035(3) 0.015(3) -0.028(3)
    C33 0.064(3) 0.053(2) 0.061(3) -0.0151(19) 0.023(3) -0.018(2)
    C34 0.049(2) 0.0431(17) 0.042(3) -0.0002(16) 0.0155(19) -0.0027(16)
    C35 0.036(2) 0.068(2) 0.059(3) 0.0004(18) -0.009(2) -0.001(2)
    C36 0.043(2) 0.0403(16) 0.040(2) -0.0063(15) -0.0034(18) 0.0043(17)
    N1 0.0372(17) 0.0434(14) 0.0364(18) 0.0033(12) -0.0053(14) -0.0031(13)
    N2 0.063(2) 0.0571(18) 0.041(2) 0.0148(17) -0.0057(17) 0.0015(16)
    N3 0.070(2) 0.0505(18) 0.046(3) 0.0011(17) -0.0018(19) 0.0076(16)
    N4 0.0350(16) 0.0415(14) 0.0437(19) 0.0027(12) -0.0031(14) -0.0066(14)
    N5 0.0453(19) 0.0398(14) 0.0346(18) 0.0024(12) -0.0012(14) 0.0017(13)
    N6 0.052(2) 0.0502(17) 0.050(2) -0.0095(15) 0.0064(17) 0.0097(16)
    N7 0.059(2) 0.0418(15) 0.051(3) -0.0060(15) -0.0006(18) 0.0095(14)
    N8 0.0411(16) 0.0348(13) 0.0342(17) 0.0004(11) -0.0022(14) -0.0016(13)
    O1 0.085(2) 0.0756(19) 0.047(2) 0.0087(17) 0.0052(18) -0.0166(15)
    O2 0.066(2) 0.0606(15) 0.044(2) -0.0043(14) -0.0107(16) -0.0147(14)
    S1 0.0715(8) 0.0856(8) 0.0625(9) -0.0403(6) -0.0057(7) 0.0059(7)
    S2 0.0524(6) 0.0563(5) 0.0617(8) 0.0170(4) 0.0037(6) 0.0024(5)
_geom_special_details
;
All e.s.d.'s (except the e.s.d. in the dihedral angle between two l.s. planes)
are estimated using the full covariance matrix. The cell e.s.d.'s are taken
into account individually in the estimation of e.s.d.'s in distances, angles
and torsion angles; correlations between e.s.d.'s in cell parameters are only
used when they are defined by crystal symmetry. An approximate (isotropic)
treatment of cell e.s.d.'s is used for estimating e.s.d.'s involving l.s.
planes.
;
loop_
    _geom_bond_atom_site_label_1
    _geom_bond_atom_site_label_2
    _geom_bond_site_symmetry_2
    _geom_bond_distance
    _geom_bond_publ_flag
    C1 C2 . 1.366(7) ?
    C1 C6 . 1.382(6) ?
    C1 H1 . 0.9300 ?
    C2 C3 . 1.354(7) ?
    C2 H2 . 0.9300 ?
    C3 C4 . 1.370(7) ?
    C3 H3 . 0.9300 ?
    C4 C5 . 1.380(7) ?
    C4 H4 . 0.9300 ?
    C5 C6 . 1.384(5) ?
    C5 H5 . 0.9300 ?
    C6 C7 . 1.506(7) ?
    C7 N1 . 1.456(5) ?
    C7 H7A . 0.9700 ?
    C7 H7B . 0.9700 ?
    C8 N3 . 1.329(5) ?
    C8 C9 . 1.378(5) ?
    C8 H8 . 0.9300 ?
    C9 N1 . 1.358(4) ?
    C9 C10 . 1.500(5) ?
    C10 N4 . 1.457(4) ?
    C10 H10A . 0.9700 ?
    C10 H10B . 0.9700 ?
    C11 C12 . 1.384(6) ?
    C11 C16 . 1.403(5) ?
    C11 N4 . 1.431(5) ?
    C12 C13 . 1.363(7) ?
    C12 H12 . 0.9300 ?
    C13 C14 . 1.384(8) ?
    C13 H13 . 0.9300 ?
    C14 C15 . 1.378(9) ?
    C14 H14 . 0.9300 ?
    C15 C16 . 1.360(7) ?
    C15 H15 . 0.9300 ?
    C16 S1 . 1.766(5) ?
    C17 C18 . 1.498(6) ?
    C17 S1 . 1.777(5) ?
    C17 H17A . 0.9700 ?
    C17 H17B . 0.9700 ?
    C18 O1 . 1.230(5) ?
    C18 N4 . 1.376(5) ?
    C19 C24 . 1.377(6) ?
    C19 C20 . 1.398(8) ?
    C19 H19 . 0.9300 ?
    C20 C21 . 1.370(7) ?
    C20 H20 . 0.9300 ?
    C21 C22 . 1.394(7) ?
    C21 H21 . 0.9300 ?
    C22 C23 . 1.380(7) ?
    C22 H22 . 0.9300 ?
    C23 C24 . 1.396(5) ?
    C23 H23 . 0.9300 ?
    C24 C25 . 1.504(7) ?
    C25 N5 . 1.477(5) ?
    C25 H25A . 0.9700 ?
    C25 H25B . 0.9700 ?
    C26 C27 . 1.361(5) ?
    C26 N7 . 1.368(5) ?
    C26 H26 . 0.9300 ?
    C27 N5 . 1.347(4) ?
    C27 C28 . 1.493(5) ?
    C28 N8 . 1.473(4) ?
    C28 H28A . 0.9700 ?
    C28 H28B . 0.9700 ?
    C29 C30 . 1.396(5) ?
    C29 C34 . 1.403(5) ?
    C29 N8 . 1.416(4) ?
    C30 C31 . 1.399(7) ?
    C30 H30 . 0.9300 ?
    C31 C32 . 1.344(7) ?
    C31 H31 . 0.9300 ?
    C32 C33 . 1.382(7) ?
    C32 H32 . 0.9300 ?
    C33 C34 . 1.398(6) ?
    C33 H33 . 0.9300 ?
    C34 S2 . 1.743(5) ?
    C35 C36 . 1.501(5) ?
    C35 S2 . 1.795(4) ?
    C35 H35A . 0.9700 ?
    C35 H35B . 0.9700 ?
    C36 O2 . 1.202(5) ?
    C36 N8 . 1.382(5) ?
    N1 N2 . 1.349(4) ?
    N2 N3 . 1.312(5) ?
    N5 N6 . 1.351(4) ?
    N6 N7 . 1.290(4) ?
loop_
    _geom_angle_atom_site_label_1
    _geom_angle_atom_site_label_2
    _geom_angle_atom_site_label_3
    _geom_angle_site_symmetry_1
    _geom_angle_site_symmetry_3
    _geom_angle
    _geom_angle_publ_flag
    C2 C1 C6 . . 121.5(5) ?
    C2 C1 H1 . . 119.2 ?
    C6 C1 H1 . . 119.2 ?
    C3 C2 C1 . . 119.8(5) ?
    C3 C2 H2 . . 120.1 ?
    C1 C2 H2 . . 120.1 ?
    C2 C3 C4 . . 120.9(6) ?
    C2 C3 H3 . . 119.6 ?
    C4 C3 H3 . . 119.6 ?
    C3 C4 C5 . . 119.1(5) ?
    C3 C4 H4 . . 120.4 ?
    C5 C4 H4 . . 120.4 ?
    C4 C5 C6 . . 121.1(4) ?
    C4 C5 H5 . . 119.4 ?
    C6 C5 H5 . . 119.4 ?
    C1 C6 C5 . . 117.5(5) ?
    C1 C6 C7 . . 121.6(4) ?
    C5 C6 C7 . . 120.8(4) ?
    N1 C7 C6 . . 111.7(3) ?
    N1 C7 H7A . . 109.3 ?
    C6 C7 H7A . . 109.3 ?
    N1 C7 H7B . . 109.3 ?
    C6 C7 H7B . . 109.3 ?
    H7A C7 H7B . . 107.9 ?
    N3 C8 C9 . . 109.2(4) ?
    N3 C8 H8 . . 125.4 ?
    C9 C8 H8 . . 125.4 ?
    N1 C9 C8 . . 103.9(3) ?
    N1 C9 C10 . . 124.2(3) ?
    C8 C9 C10 . . 131.9(4) ?
    N4 C10 C9 . . 109.6(3) ?
    N4 C10 H10A . . 109.8 ?
    C9 C10 H10A . . 109.8 ?
    N4 C10 H10B . . 109.8 ?
    C9 C10 H10B . . 109.8 ?
    H10A C10 H10B . . 108.2 ?
    C12 C11 C16 . . 119.2(4) ?
    C12 C11 N4 . . 120.0(3) ?
    C16 C11 N4 . . 120.7(3) ?
    C13 C12 C11 . . 119.9(5) ?
    C13 C12 H12 . . 120.1 ?
    C11 C12 H12 . . 120.1 ?
    C12 C13 C14 . . 121.3(5) ?
    C12 C13 H13 . . 119.3 ?
    C14 C13 H13 . . 119.3 ?
    C15 C14 C13 . . 118.2(5) ?
    C15 C14 H14 . . 120.9 ?
    C13 C14 H14 . . 120.9 ?
    C16 C15 C14 . . 121.7(5) ?
    C16 C15 H15 . . 119.2 ?
    C14 C15 H15 . . 119.2 ?
    C15 C16 C11 . . 119.4(4) ?
    C15 C16 S1 . . 122.3(4) ?
    C11 C16 S1 . . 118.3(3) ?
    C18 C17 S1 . . 107.8(3) ?
    C18 C17 H17A . . 110.2 ?
    S1 C17 H17A . . 110.2 ?
    C18 C17 H17B . . 110.2 ?
    S1 C17 H17B . . 110.2 ?
    H17A C17 H17B . . 108.5 ?
    O1 C18 N4 . . 121.9(4) ?
    O1 C18 C17 . . 122.6(4) ?
    N4 C18 C17 . . 115.5(4) ?
    C24 C19 C20 . . 119.6(4) ?
    C24 C19 H19 . . 120.2 ?
    C20 C19 H19 . . 120.2 ?
    C21 C20 C19 . . 121.2(4) ?
    C21 C20 H20 . . 119.4 ?
    C19 C20 H20 . . 119.4 ?
    C20 C21 C22 . . 118.7(5) ?
    C20 C21 H21 . . 120.6 ?
    C22 C21 H21 . . 120.6 ?
    C23 C22 C21 . . 120.9(4) ?
    C23 C22 H22 . . 119.6 ?
    C21 C22 H22 . . 119.6 ?
    C22 C23 C24 . . 119.7(4) ?
    C22 C23 H23 . . 120.1 ?
    C24 C23 H23 . . 120.1 ?
    C19 C24 C23 . . 119.8(4) ?
    C19 C24 C25 . . 120.9(4) ?
    C23 C24 C25 . . 119.3(4) ?
    N5 C25 C24 . . 112.2(3) ?
    N5 C25 H25A . . 109.2 ?
    C24 C25 H25A . . 109.2 ?
    N5 C25 H25B . . 109.2 ?
    C24 C25 H25B . . 109.2 ?
    H25A C25 H25B . . 107.9 ?
    C27 C26 N7 . . 108.8(3) ?
    C27 C26 H26 . . 125.6 ?
    N7 C26 H26 . . 125.6 ?
    N5 C27 C26 . . 103.8(3) ?
    N5 C27 C28 . . 125.2(3) ?
    C26 C27 C28 . . 130.9(3) ?
    N8 C28 C27 . . 109.1(3) ?
    N8 C28 H28A . . 109.9 ?
    C27 C28 H28A . . 109.9 ?
    N8 C28 H28B . . 109.9 ?
    C27 C28 H28B . . 109.9 ?
    H28A C28 H28B . . 108.3 ?
    C30 C29 C34 . . 119.4(3) ?
    C30 C29 N8 . . 120.0(3) ?
    C34 C29 N8 . . 120.5(3) ?
    C29 C30 C31 . . 119.0(4) ?
    C29 C30 H30 . . 120.5 ?
    C31 C30 H30 . . 120.5 ?
    C32 C31 C30 . . 122.1(5) ?
    C32 C31 H31 . . 118.9 ?
    C30 C31 H31 . . 118.9 ?
    C31 C32 C33 . . 119.3(4) ?
    C31 C32 H32 . . 120.3 ?
    C33 C32 H32 . . 120.3 ?
    C32 C33 C34 . . 121.1(4) ?
    C32 C33 H33 . . 119.5 ?
    C34 C33 H33 . . 119.5 ?
    C33 C34 C29 . . 119.0(4) ?
    C33 C34 S2 . . 121.0(3) ?
    C29 C34 S2 . . 120.0(3) ?
    C36 C35 S2 . . 108.1(3) ?
    C36 C35 H35A . . 110.1 ?
    S2 C35 H35A . . 110.1 ?
    C36 C35 H35B . . 110.1 ?
    S2 C35 H35B . . 110.1 ?
    H35A C35 H35B . . 108.4 ?
    O2 C36 N8 . . 121.7(3) ?
    O2 C36 C35 . . 123.7(4) ?
    N8 C36 C35 . . 114.6(3) ?
    N2 N1 C9 . . 110.2(3) ?
    N2 N1 C7 . . 121.3(3) ?
    C9 N1 C7 . . 128.5(3) ?
    N3 N2 N1 . . 107.2(3) ?
    N2 N3 C8 . . 109.5(3) ?
    C18 N4 C11 . . 123.0(3) ?
    C18 N4 C10 . . 117.6(3) ?
    C11 N4 C10 . . 118.4(3) ?
    C27 N5 N6 . . 111.3(3) ?
    C27 N5 C25 . . 128.9(3) ?
    N6 N5 C25 . . 119.7(3) ?
    N7 N6 N5 . . 107.0(3) ?
    N6 N7 C26 . . 109.1(3) ?
    C36 N8 C29 . . 123.9(3) ?
    C36 N8 C28 . . 116.2(3) ?
    C29 N8 C28 . . 117.9(3) ?
    C16 S1 C17 . . 96.1(2) ?
    C34 S2 C35 . . 95.77(19) ?
loop_
    _geom_hbond_atom_site_label_D
    _geom_hbond_atom_site_label_H
    _geom_hbond_atom_site_label_A
    _geom_hbond_site_symmetry_A
    _geom_hbond_distance_DH
    _geom_hbond_distance_HA
    _geom_hbond_distance_DA
    _geom_hbond_angle_DHA
    C7 H7A O2 . 0.97 2.56 3.452(5) 153
    C7 H7B N3 1_565 0.97 2.54 3.508(5) 173
    C17 H17B N6 3_455 0.97 2.53 3.413(5) 151
    C25 H25B N7 1_545 0.97 2.49 3.454(5) 176
_iucr_refine_instructions_details
;
TITL EL13-D338_DRX11_Or in Pna2(1)
CELL  0.71073  34.5438   6.0102  15.6138   90.000   90.000   90.000
ZERR     8.00   0.0015   0.0002   0.0007    0.000    0.000    0.000
LATT  -1
SYMM  - X, - Y, 1/2 + Z
SYMM  1/2 + X, 1/2 - Y,   Z
SYMM  1/2 - X, 1/2 + Y, 1/2 + Z
SFAC  C    H    N    O    S
UNIT  144  128  32   8    8
MERG   2
OMIT     2   0   1
OMIT     2   0  -1
SHEL 40 0.80
FMAP   2
PLAN   5
ACTA
BOND
BOND   $H
HTAB C7 O2
HTAB C2 O1_$1
HTAB C4 O1_$2
HTAB C17 N6_$3
HTAB C20 O2_$4
HTAB C25 N7_$5
eqiv $1 -x+1/2, y+1/2, z-1/2
eqiv $2 -x+1/2, y-1/2, z-1/2
eqiv $3 x-1/2, -y+1/2, z
eqiv $4 -x+1, -y+1, z+1/2
eqiv $5 x, y-1, z
L.S.  10
twin 1 0 0 0 -1 0 0 0 -1 2
TEMP    23.00
WGHT      0.0979      0.0000
BASF   0.14808
FVAR       0.32499
C1    1    0.316921    0.432506    0.144687    11.00000    0.06010    0.04461 =
         0.05875    0.00082    0.00525   -0.00257
AFIX  43
H1    2    0.309405    0.552983    0.178163    11.00000   -1.20000
AFIX   0
C2    1    0.316710    0.452899    0.057551    11.00000    0.07389    0.07043 =
         0.06690    0.02083    0.00374    0.00092
AFIX  43
H2    2    0.309117    0.586017    0.032255    11.00000   -1.20000
AFIX   0
C3    1    0.327592    0.278656    0.008135    11.00000    0.05644    0.10177 =
         0.04779    0.01578   -0.00058   -0.00132
AFIX  43
H3    2    0.327033    0.292359   -0.051180    11.00000   -1.20000
AFIX   0
C4    1    0.339413    0.082474    0.044325    11.00000    0.05534    0.08885 =
         0.04423   -0.01611    0.01023    0.00667
AFIX  43
H4    2    0.347276   -0.035657    0.010012    11.00000   -1.20000
AFIX   0
C5    1    0.339501    0.062427    0.132346    11.00000    0.04941    0.05085 =
         0.05237   -0.00303   -0.00119    0.00447
AFIX  43
H5    2    0.347395   -0.070665    0.157208    11.00000   -1.20000
AFIX   0
C6    1    0.328045    0.236985    0.184253    11.00000    0.03617    0.04403 =
         0.04501   -0.00556    0.00006   -0.00797
C7    1    0.329131    0.215898    0.280326    11.00000    0.04628    0.05633 =
         0.03605   -0.00842   -0.00807   -0.01172
AFIX  23
H7A   2    0.355564    0.189160    0.298591    11.00000   -1.20000
H7B   2    0.320572    0.354504    0.305905    11.00000   -1.20000
AFIX   0
C8    1    0.257716   -0.185871    0.342755    11.00000    0.05769    0.04453 =
         0.04113   -0.00039    0.00229    0.00437
AFIX  43
H8    2    0.233208   -0.246409    0.350807    11.00000   -1.20000
AFIX   0
C9    1    0.265318    0.021888    0.309508    11.00000    0.04486    0.03945 =
         0.03398   -0.00543   -0.00360   -0.00048
C10   1    0.239122    0.204475    0.279054    11.00000    0.04205    0.04079 =
         0.05491   -0.00362   -0.00697   -0.00349
AFIX  23
H10A  2    0.234149    0.307740    0.325513    11.00000   -1.20000
H10B  2    0.251488    0.285604    0.232841    11.00000   -1.20000
AFIX   0
C11   1    0.203592   -0.036289    0.176702    11.00000    0.03695    0.04735 =
         0.03520   -0.00236   -0.00459    0.00696
C12   1    0.229182    0.003574    0.110215    11.00000    0.06008    0.07057 =
         0.05079   -0.00349    0.00817    0.00029
AFIX  43
H12   2    0.244120    0.132307    0.109997    11.00000   -1.20000
AFIX   0
C13   1    0.232440   -0.146178    0.045095    11.00000    0.08439    0.11349 =
         0.04471   -0.01197    0.00375    0.02925
AFIX  43
H13   2    0.248709   -0.114597   -0.000778    11.00000   -1.20000
AFIX   0
C14   1    0.212036   -0.344264    0.045824    11.00000    0.09866    0.09014 =
         0.05461   -0.03244   -0.01787    0.02626
AFIX  43
H14   2    0.216239   -0.451932    0.004067    11.00000   -1.20000
AFIX   0
C15   1    0.185327   -0.377720    0.110071    11.00000    0.07860    0.05966 =
         0.08061   -0.02293   -0.03405    0.00624
AFIX  43
H15   2    0.170108   -0.505337    0.109106    11.00000   -1.20000
AFIX   0
C16   1    0.180644   -0.228920    0.174867    11.00000    0.04910    0.04701 =
         0.03974   -0.00297   -0.01588    0.00216
C17   1    0.134789    0.019841    0.269953    11.00000    0.04085    0.10200 =
         0.05267   -0.00138    0.00432   -0.00051
AFIX  23
H17A  2    0.126328    0.083255    0.215978    11.00000   -1.20000
H17B  2    0.114156    0.037675    0.311530    11.00000   -1.20000
AFIX   0
C18   1    0.170702    0.134894    0.300477    11.00000    0.04840    0.05384 =
         0.03852   -0.00214   -0.00208    0.00791
C19   1    0.583802    0.400718    0.621732    11.00000    0.05372    0.04160 =
         0.05674   -0.00297    0.00021   -0.00282
AFIX  43
H19   2    0.591641    0.534824    0.597601    11.00000   -1.20000
AFIX   0
C20   1    0.584688    0.371904    0.710547    11.00000    0.06446    0.06902 =
         0.05669   -0.01838   -0.01228    0.00385
AFIX  43
H20   2    0.592499    0.489304    0.745287    11.00000   -1.20000
AFIX   0
C21   1    0.574253    0.173797    0.747352    11.00000    0.05636    0.08849 =
         0.04405    0.01333    0.00467    0.01692
AFIX  43
H21   2    0.576048    0.153773    0.806280    11.00000   -1.20000
AFIX   0
C22   1    0.560894    0.002851    0.694727    11.00000    0.05690    0.07101 =
         0.05845    0.02634    0.00319   -0.00397
AFIX  43
H22   2    0.552848   -0.130564    0.719088    11.00000   -1.20000
AFIX   0
C23   1    0.559448    0.028949    0.606971    11.00000    0.04907    0.04461 =
         0.06018    0.00134   -0.00497   -0.00150
AFIX  43
H23   2    0.550638   -0.086590    0.572477    11.00000   -1.20000
AFIX   0
C24   1    0.571260    0.229424    0.570190    11.00000    0.03448    0.03710 =
         0.04069    0.00438    0.00079    0.00654
C25   1    0.571293    0.252398    0.474248    11.00000    0.04524    0.04908 =
         0.04861   -0.00019    0.00127    0.01117
AFIX  23
H25A  2    0.597613    0.276399    0.454670    11.00000   -1.20000
H25B  2    0.562036    0.115011    0.448885    11.00000   -1.20000
AFIX   0
C26   1    0.501178    0.665972    0.416229    11.00000    0.04613    0.04282 =
         0.05424    0.00798   -0.00412    0.00654
AFIX  43
H26   2    0.477015    0.732566    0.410486    11.00000   -1.20000
AFIX   0
C27   1    0.507967    0.460096    0.449327    11.00000    0.03669    0.03625 =
         0.03320   -0.00243   -0.00055    0.00295
C28   1    0.480726    0.286313    0.481437    11.00000    0.03964    0.03433 =
         0.04991    0.00167    0.00096    0.00434
AFIX  23
H28A  2    0.475236    0.180093    0.436268    11.00000   -1.20000
H28B  2    0.492385    0.206896    0.528972    11.00000   -1.20000
AFIX   0
C29   1    0.446318    0.538912    0.580888    11.00000    0.04548    0.03942 =
         0.03470    0.00244    0.00486   -0.00776
C30   1    0.470440    0.488560    0.649975    11.00000    0.06345    0.05205 =
         0.04180    0.00593   -0.01111   -0.00799
AFIX  43
H30   2    0.483723    0.354060    0.651876    11.00000   -1.20000
AFIX   0
C31   1    0.474326    0.643481    0.716296    11.00000    0.08557    0.08599 =
         0.03414    0.00207   -0.01208   -0.03307
AFIX  43
H31   2    0.489988    0.608556    0.762840    11.00000   -1.20000
AFIX   0
C32   1    0.456151    0.841159    0.714895    11.00000    0.08725    0.07852 =
         0.04639   -0.02822    0.01458   -0.03532
AFIX  43
H32   2    0.460319    0.944280    0.758335    11.00000   -1.20000
AFIX   0
C33   1    0.431200    0.889688    0.648241    11.00000    0.06360    0.05349 =
         0.06056   -0.01787    0.02291   -0.01506
AFIX  43
H33   2    0.417804    1.023908    0.648360    11.00000   -1.20000
AFIX   0
C34   1    0.425773    0.740315    0.580653    11.00000    0.04850    0.04313 =
         0.04204   -0.00266    0.01547   -0.00019
C35   1    0.379058    0.517178    0.479657    11.00000    0.03566    0.06791 =
         0.05894   -0.00072   -0.00858    0.00037
AFIX  23
H35A  2    0.368324    0.454888    0.531816    11.00000   -1.20000
H35B  2    0.359377    0.511276    0.435406    11.00000   -1.20000
AFIX   0
C36   1    0.414019    0.386767    0.452475    11.00000    0.04252    0.04033 =
         0.04000    0.00433   -0.00338   -0.00633
N1    3    0.304566    0.035190    0.310383    11.00000    0.03720    0.04344 =
         0.03642   -0.00313   -0.00525    0.00331
N2    3    0.319887   -0.153399    0.342745    11.00000    0.06271    0.05709 =
         0.04055    0.00149   -0.00567    0.01482
N3    3    0.290945   -0.286108    0.361503    11.00000    0.06998    0.05053 =
         0.04592    0.00758   -0.00182    0.00115
N4    3    0.202757    0.109526    0.249111    11.00000    0.03504    0.04150 =
         0.04373   -0.00658   -0.00315    0.00267
N5    3    0.546720    0.438453    0.444854    11.00000    0.04527    0.03978 =
         0.03462    0.00170   -0.00120    0.00240
N6    3    0.563328    0.621731    0.410760    11.00000    0.05223    0.05016 =
         0.04953    0.00970    0.00642   -0.00955
N7    3    0.535744    0.758727    0.392815    11.00000    0.05919    0.04180 =
         0.05070    0.00955   -0.00055   -0.00600
N8    3    0.444579    0.393737    0.509565    11.00000    0.04113    0.03477 =
         0.03416   -0.00163   -0.00221    0.00038
O1    4    0.171651    0.245526    0.366686    11.00000    0.08467    0.07563 =
         0.04686   -0.01660    0.00517    0.00873
O2    4    0.415974    0.284414    0.386479    11.00000    0.06628    0.06062 =
         0.04405   -0.01468   -0.01066   -0.00433
S1    5    0.145936   -0.266731    0.256648    11.00000    0.07149    0.08560 =
         0.06253    0.00587   -0.00571   -0.04035
S2    5    0.393772    0.799898    0.497474    11.00000    0.05238    0.05627 =
         0.06170    0.00242    0.00367    0.01701
HKLF 4
REM  EL13-D338_DRX11_Or in Pna2(1)
REM R1 =  0.0621 for   4634 Fo > 4sig(Fo)  and  0.0952 for all   6623 data
REM    434 parameters refined using      1 restraints
END
WGHT      0.0979      0.0000
REM Highest difference peak  0.609,  deepest hole -0.225,  1-sigma level  0.071
Q1    1   0.3989  0.6805  0.4992  11.00000  0.05    0.61
Q2    1   0.2971  0.4601  0.3081  11.00000  0.05    0.50
Q3    1   0.1403 -0.2145  0.2611  11.00000  0.05    0.47
Q4    1   0.5215  0.0281  0.4489  11.00000  0.05    0.44
Q5    1   0.5519  0.0458  0.4495  11.00000  0.05    0.43
;
