# Supplementary material for: 4-[(1-Benzyl-1,2,3-triazol-5-yl)meth­yl]-2H-1,4-benzo­thia­zin-3(4H)-one
Source: Acta Crystallogr Sect E Struct Rep Online. 2014 Feb 26;70(Pt 3):o363–4. doi: 10.1107/S1600536814003900 (PMC3998426; doi:10.1107/S1600536814003900)
Supplement: Supplementary file 2 [file e-70-0o363-Isup2.hkl]

# 
# h,k,l, Fc-squared, Fo-squared, sigma(Fo-squared) and status flag 
# 
data_I
_shelx_title ' EL13-D338_DRX11_Or in Pna2(1)' 
_shelx_refln_list_code          4 
_shelx_F_calc_maximum      261.86 
_exptl_crystal_F_000      1408.00 
_reflns_d_resolution_high  0.8001 
 
loop_ 
 _symmetry_equiv_pos_as_xyz 
 'x, y, z' 
 '-x, -y, z+1/2' 
 'x+1/2, -y+1/2, z' 
 '-x+1/2, y+1/2, z+1/2' 
 
_cell_length_a    34.5438 
_cell_length_b     6.0102 
_cell_length_c    15.6138 
_cell_angle_alpha  90.000 
_cell_angle_beta   90.000 
_cell_angle_gamma  90.000 
 
_shelx_F_squared_multiplier     1.000 
 
loop_ 
 _refln_index_h 
 _refln_index_k 
 _refln_index_l 
 _refln_F_squared_calc 
 _refln_F_squared_meas 
 _refln_F_squared_sigma 
 _refln_observed_status 
   2   0 -19      118.74       97.33     32.12 o 
   4   0 -19        3.04      -23.20     24.14 o 
   6   0 -19       98.87      167.26     83.79 o 
   8   0 -19        8.11       36.45     27.45 o 
   0   1 -19       19.89        5.19     25.25 o 
   1   1 -19       13.48       -7.27     20.77 o 
   2   1 -19        1.08        4.30     17.38 o 
   3   1 -19       16.13       -7.78     17.02 o 
   4   1 -19       16.06       66.93     21.06 o 
   5   1 -19        0.42       13.35     18.76 o 
   6   1 -19        1.24       16.19     17.87 o 
   7   1 -19       30.47       41.03     21.09 o 
   8   1 -19       31.99       52.14     19.53 o 
   0   0 -18        8.54       44.50     35.98 o 
   2   0 -18       22.46       -1.71     22.36 o 
   4   0 -18        7.86        2.91     22.36 o 
   6   0 -18       21.49      -18.83     20.24 o 
   8   0 -18      265.70      351.97     79.53 o 
  10   0 -18       11.98       18.80     28.88 o 
  12   0 -18      127.03      105.86     30.41 o 
  14   0 -18      337.53      339.49     73.85 o 
  16   0 -18       99.55       62.43     30.33 o 
   1   1 -18       25.19       24.67     21.30 o 
   2   1 -18       19.20      -16.02     17.10 o 
   3   1 -18        3.93      -16.31     16.31 o 
   4   1 -18       18.23       16.80     17.67 o 
   5   1 -18        9.27       19.65     16.06 o 
   6   1 -18       88.96       77.61     20.83 o 
   7   1 -18       80.76       71.34     20.78 o 
   8   1 -18       37.19       36.02     18.78 o 
   9   1 -18       12.99       20.67     17.06 o 
  10   1 -18      262.01      270.98     44.96 o 
  11   1 -18       10.83       14.87     16.60 o 
  12   1 -18       42.40       56.52     19.69 o 
  13   1 -18       45.55       56.62     20.96 o 
  14   1 -18       17.31       11.96     17.35 o 
  15   1 -18       34.01       53.70     20.87 o 
   0   2 -18       15.77       12.24     22.36 o 
   1   2 -18       78.34      101.14     21.70 o 
   2   2 -18       22.31       36.58     18.12 o 
   3   2 -18        2.43       23.65     18.31 o 
   4   2 -18        0.57        5.92     16.81 o 
   5   2 -18       13.32       11.16     17.13 o 
   6   2 -18       30.29        6.46     17.59 o 
   7   2 -18        6.30       -5.04     16.86 o 
   8   2 -18       15.45       45.78     19.45 o 
   9   2 -18       30.91        9.89     26.10 o 
  10   2 -18       11.10       25.74     17.56 o 
  11   2 -18        2.34       25.30     18.77 o 
  12   2 -18       15.01       51.34     23.57 o 
   2   0 -17        2.30       -1.37     34.09 o 
   4   0 -17       36.76        4.54     22.74 o 
   6   0 -17      223.14      209.64    111.25 o 
   8   0 -17      462.07      435.10     66.70 o 
  10   0 -17      615.01      734.91     63.05 o 
  12   0 -17       92.04      126.12     31.38 o 
  14   0 -17        2.28       -8.71     24.94 o 
  16   0 -17       25.02       69.12     30.71 o 
  18   0 -17       54.78       67.65     30.11 o 
  20   0 -17       18.50       32.50     29.77 o 
   0   1 -17       23.79       23.67     25.44 o 
   1   1 -17       16.80       29.85     17.35 o 
   2   1 -17      152.19      199.63     39.36 o 
   3   1 -17       26.35       48.05     18.08 o 
   4   1 -17      183.31      196.36     24.34 o 
   5   1 -17       22.09       -6.35     20.23 o 
   6   1 -17       79.97       90.40     29.93 o 
   7   1 -17        3.49       15.14     16.00 o 
   8   1 -17      145.54      188.93     30.48 o 
   9   1 -17      229.31      229.11     26.31 o 
  10   1 -17       17.77       44.20     17.22 o 
  11   1 -17       87.68       68.04     18.89 o 
  12   1 -17        4.79       11.01     16.75 o 
  13   1 -17       50.00       45.42     18.78 o 
  14   1 -17      133.41      138.91     24.19 o 
  15   1 -17       10.68       28.94     19.13 o 
  16   1 -17      102.53       95.71     24.87 o 
  17   1 -17        1.61       17.35     27.06 o 
  18   1 -17       12.21       27.97     19.18 o 
  19   1 -17       23.71        5.13     18.62 o 
  20   1 -17       45.76       53.35     21.66 o 
   1   2 -17       99.80       81.48     20.30 o 
   2   2 -17       48.93       40.93     17.39 o 
   3   2 -17       26.90       59.93     18.70 o 
   4   2 -17      257.36      373.46     31.97 o 
   5   2 -17       16.14       51.41     19.30 o 
   6   2 -17       53.84       45.05     18.47 o 
   7   2 -17        8.04        3.12     15.61 o 
   8   2 -17        2.77       -2.62     18.24 o 
   9   2 -17       29.02      -13.79     15.34 o 
  10   2 -17        2.80       -3.70     15.55 o 
  11   2 -17        0.60       44.87     17.95 o 
  12   2 -17       53.79       61.79     27.81 o 
  13   2 -17        4.39        4.95     17.57 o 
  14   2 -17       23.84       11.67     17.53 o 
  15   2 -17        5.33       17.03     16.83 o 
  16   2 -17       42.59       38.80     20.08 o 
  17   2 -17        0.92      -10.27     21.32 o 
   0   3 -17      273.21      334.14     43.85 o 
   1   3 -17       27.84       42.06     21.23 o 
   2   3 -17      142.16      242.02     31.34 o 
   3   3 -17      155.19      158.49     27.65 o 
   4   3 -17        9.36       18.78     19.25 o 
   5   3 -17       25.86       18.62     18.21 o 
   6   3 -17        6.66      -10.43     29.46 o 
   7   3 -17       45.51       26.15     20.04 o 
   8   3 -17       10.17       -0.80     19.90 o 
   9   3 -17       31.94       26.29     20.50 o 
  10   3 -17       10.07       -5.68     18.82 o 
  11   3 -17       72.04       94.48     24.41 o 
  12   3 -17       35.21       18.33     20.28 o 
   0   0 -16      354.24      325.71     56.81 o 
   2   0 -16     1123.34     1151.64     67.93 o 
   4   0 -16      402.54      372.64     55.86 o 
   6   0 -16      111.37      115.85     29.79 o 
   8   0 -16       72.95       76.25     48.29 o 
  10   0 -16      390.51      497.21     67.18 o 
  12   0 -16       16.79      -15.96     18.65 o 
  14   0 -16       69.65       94.75     28.66 o 
  16   0 -16       16.91       27.19     24.66 o 
  18   0 -16      148.97      168.31     35.69 o 
  20   0 -16      185.86      162.58     44.03 o 
  22   0 -16       64.49       88.67     32.34 o 
  24   0 -16        8.77      -16.54     24.43 o 
   1   1 -16      149.31      135.75     20.91 o 
   2   1 -16       62.74       68.55     17.91 o 
   3   1 -16       56.48       51.74     17.22 o 
   4   1 -16       26.95       22.41     15.25 o 
   5   1 -16       13.77       40.23     16.44 o 
   6   1 -16       84.71      165.86     22.69 o 
   7   1 -16        5.05       40.29     16.44 o 
   8   1 -16      170.29      164.59     22.56 o 
   9   1 -16       78.23      104.23     23.48 o 
  10   1 -16        2.55        6.97     18.69 o 
  11   1 -16       14.64       -9.01     17.36 o 
  12   1 -16      120.92      125.31     21.62 o 
  13   1 -16       12.50       -2.61     17.36 o 
  14   1 -16        8.85        7.74     18.22 o 
  15   1 -16       11.62       18.18     17.77 o 
  16   1 -16        8.01       41.42     18.47 o 
  17   1 -16        0.45       -9.42     16.31 o 
  18   1 -16      150.32      195.99     26.58 o 
  19   1 -16       19.63       18.27     18.62 o 
  20   1 -16      121.95      143.27     29.20 o 
  21   1 -16       62.72       88.32     22.61 o 
  22   1 -16       22.51       55.64     19.92 o 
  23   1 -16       98.95       92.65     24.45 o 
  24   1 -16        2.53       -2.80     19.63 o 
   0   2 -16       22.18        8.77     21.69 o 
   1   2 -16       77.79       50.07     17.63 o 
   2   2 -16       69.28      101.53     19.52 o 
   3   2 -16       58.55       43.03     19.97 o 
   4   2 -16      463.20      562.78     62.44 o 
   5   2 -16        8.25       21.99     22.41 o 
   6   2 -16      110.54      114.21     20.27 o 
   7   2 -16       97.01      118.48     20.17 o 
   8   2 -16       25.30       25.46     16.67 o 
   9   2 -16       60.41       92.88     19.24 o 
  10   2 -16       19.44       28.37     16.09 o 
  11   2 -16       31.74       29.06     17.50 o 
  12   2 -16        4.21        9.72     15.93 o 
  13   2 -16       13.92       11.10     16.72 o 
  14   2 -16       29.03       40.01     18.03 o 
  15   2 -16       10.36       19.11     16.72 o 
  16   2 -16       77.84       87.02     21.43 o 
  17   2 -16        6.24        7.84     16.25 o 
  18   2 -16       97.01      214.83     27.21 o 
  19   2 -16        2.79       -1.49     17.46 o 
  20   2 -16       22.22       32.51     20.91 o 
  21   2 -16       23.23       28.16     23.11 o 
   1   3 -16       27.11       -3.82     12.71 o 
   2   3 -16       49.69       86.54     17.11 o 
   3   3 -16       83.45       88.52     17.00 o 
   4   3 -16        5.18       13.02     13.28 o 
   5   3 -16      153.62      152.23     19.53 o 
   6   3 -16        8.62       14.13     14.36 o 
   7   3 -16       49.35       46.70     17.20 o 
   8   3 -16       21.52        5.95     14.98 o 
   9   3 -16       61.43       39.48     17.10 o 
  10   3 -16       35.47       71.42     32.90 o 
  11   3 -16       21.99       37.65     25.50 o 
  12   3 -16       57.09       57.16     41.65 o 
  13   3 -16       13.30       25.65     20.01 o 
  14   3 -16       10.18       23.37     22.39 o 
  15   3 -16        5.85        6.08     19.57 o 
  16   3 -16       13.21       19.30     20.00 o 
  17   3 -16       31.99       66.77     38.94 o 
   0   4 -16      114.26       50.49     23.70 o 
   1   4 -16       45.94       60.07     16.89 o 
   2   4 -16       19.13       30.81     15.86 o 
   3   4 -16       50.56       61.19     17.58 o 
   4   4 -16        2.32        7.29     14.80 o 
   5   4 -16       20.66       28.63     18.20 o 
   6   4 -16       23.72       12.66     14.55 o 
   7   4 -16       17.89       12.04     20.02 o 
   8   4 -16        1.93      -15.00     15.00 o 
   9   4 -16       44.05       52.02     19.08 o 
   2   0 -15        4.33       16.32     21.08 o 
   4   0 -15     2280.90     2270.42    104.44 o 
   6   0 -15      217.84      261.28     35.47 o 
   8   0 -15       62.20       -2.35     42.13 o 
  10   0 -15      812.90      884.50     65.36 o 
  12   0 -15      310.84      376.34     45.10 o 
  14   0 -15      106.84      195.50     33.81 o 
  16   0 -15       99.99      101.90     48.76 o 
  18   0 -15      134.38       68.33     28.77 o 
  20   0 -15       13.31       15.20     30.30 o 
  22   0 -15      267.66      259.17     74.80 o 
  24   0 -15      112.67       70.79     31.13 o 
  26   0 -15       47.41       91.35     35.03 o 
   0   1 -15       79.62       44.55     21.14 o 
   1   1 -15      209.08      149.26     20.30 o 
   2   1 -15        6.96       -1.55     12.86 o 
   3   1 -15      147.02      141.65     20.19 o 
   4   1 -15        7.53        2.22     14.21 o 
   5   1 -15        5.32       19.01     14.35 o 
   6   1 -15      166.39      207.07     23.30 o 
   7   1 -15        2.18      -12.41     12.41 o 
   8   1 -15       18.33       13.62     14.40 o 
   9   1 -15       55.64       22.02     15.33 o 
  10   1 -15      694.73      732.44     41.00 o 
  11   1 -15       61.14       54.54     18.31 o 
  12   1 -15        9.57       -8.25     14.49 o 
  13   1 -15       92.85       78.17     18.70 o 
  14   1 -15       14.43       14.19     15.82 o 
  15   1 -15        2.04        2.75     19.00 o 
  16   1 -15       42.07       42.75     28.97 o 
  17   1 -15       25.78        9.93     15.34 o 
  18   1 -15       58.09       80.48     22.55 o 
  19   1 -15       10.71       20.74     16.80 o 
  20   1 -15      112.20      149.92     24.43 o 
  21   1 -15       58.48       45.26     19.32 o 
  22   1 -15       16.47       32.97     19.55 o 
  23   1 -15        6.41       10.05     18.15 o 
  24   1 -15       70.24       58.75     21.01 o 
  25   1 -15        9.19        5.50     20.77 o 
  26   1 -15        1.06        8.84     18.87 o 
  27   1 -15      138.12      177.29     28.00 o 
   1   2 -15      283.18      298.12     21.03 o 
   2   2 -15      108.93      138.86     15.71 o 
   3   2 -15       50.56       64.63     14.04 o 
   4   2 -15      127.01      117.63     24.26 o 
   5   2 -15      139.66      146.43     18.35 o 
   6   2 -15       50.61       56.39     14.59 o 
   7   2 -15      110.92       97.36     15.84 o 
   8   2 -15      193.46      187.96     20.31 o 
   9   2 -15       45.09       30.42     14.00 o 
  10   2 -15      157.44      156.78     29.03 o 
  11   2 -15        3.94       18.43     14.68 o 
  12   2 -15        0.91      -13.44     13.44 o 
  13   2 -15       20.31        9.27     15.57 o 
  14   2 -15        1.51       -7.16     13.69 o 
  15   2 -15      182.59      200.50     34.03 o 
  16   2 -15       29.56       46.88     20.77 o 
  17   2 -15       10.72       16.33     16.00 o 
  18   2 -15      200.64      206.06     29.93 o 
  19   2 -15      180.52      102.82     22.45 o 
  20   2 -15       15.65       16.73     16.88 o 
  21   2 -15        2.53       12.95     18.03 o 
  22   2 -15       79.06      118.77     28.56 o 
  23   2 -15       64.70       56.87     23.52 o 
  24   2 -15       35.08       12.48     21.78 o 
  25   2 -15       13.91       -9.23     22.40 o 
   0   3 -15      396.87      368.00     32.96 o 
   1   3 -15      186.18      156.39     16.72 o 
   2   3 -15       15.62       18.30     10.97 o 
   3   3 -15      166.09      126.97     15.41 o 
   4   3 -15        0.05        2.29     10.43 o 
   5   3 -15       80.81       73.83     14.68 o 
   6   3 -15      102.55       98.55     14.58 o 
   7   3 -15       35.14       37.88     11.60 o 
   8   3 -15       16.43       19.06     12.58 o 
   9   3 -15        4.98       15.53     12.15 o 
  10   3 -15      128.97      123.97     19.94 o 
  11   3 -15        5.16       18.57     13.55 o 
  12   3 -15        5.78        0.11     13.27 o 
  13   3 -15       44.78       51.41     16.81 o 
  14   3 -15       38.79       39.88     16.84 o 
  15   3 -15        6.76        7.44     15.11 o 
  16   3 -15        1.57       -6.94     14.78 o 
  17   3 -15       66.67       62.60     30.10 o 
  18   3 -15       59.82       68.19     23.88 o 
  19   3 -15        0.85        7.84     18.85 o 
  20   3 -15        3.49       11.38     20.41 o 
  21   3 -15       25.15       22.70     20.64 o 
   1   4 -15        2.99       10.90     12.70 o 
   2   4 -15       16.28       26.50     17.08 o 
   3   4 -15       81.86       66.78     16.23 o 
   4   4 -15       50.48       63.71     16.59 o 
   5   4 -15        5.37       -1.77     12.99 o 
   6   4 -15       40.21        1.67     13.82 o 
   7   4 -15        9.72        4.14     11.48 o 
   8   4 -15       51.69       45.36     14.28 o 
   9   4 -15       93.40       98.97     16.14 o 
  10   4 -15       52.10       49.30     14.97 o 
  11   4 -15       26.30       35.80     22.50 o 
  12   4 -15        0.59        8.33     16.24 o 
  13   4 -15       49.89       53.93     19.57 o 
  14   4 -15        2.65       11.18     17.06 o 
  15   4 -15       17.75       27.47     18.73 o 
   0   0 -14       62.54       74.80     31.25 o 
   2   0 -14      664.27      788.99     74.33 o 
   4   0 -14      177.12      238.74     32.81 o 
   6   0 -14       27.63        0.50     18.65 o 
   8   0 -14      542.53      588.64     50.88 o 
  10   0 -14       32.73       39.92     21.08 o 
  12   0 -14       79.06       39.99     28.41 o 
  14   0 -14      586.81      580.81     52.55 o 
  16   0 -14       24.70       -1.62     20.63 o 
  18   0 -14      289.14      353.39     44.05 o 
  20   0 -14       44.51       59.63     25.77 o 
  22   0 -14       75.49       71.25     29.25 o 
  24   0 -14       53.40       74.42     29.65 o 
  26   0 -14       78.03       63.79     50.66 o 
  28   0 -14       96.94       68.21     58.70 o 
  30   0 -14        0.21       -1.58     26.62 o 
   1   1 -14      250.40      235.24     19.97 o 
   2   1 -14     1402.53     1426.86     42.25 o 
   3   1 -14       92.88      102.54     13.97 o 
   4   1 -14       84.81       87.77     14.78 o 
   5   1 -14       72.22       86.50     14.69 o 
   6   1 -14       29.14       34.26     13.06 o 
   7   1 -14       12.90        9.22     11.35 o 
   8   1 -14      387.16      479.12     28.07 o 
   9   1 -14      654.94      583.70     31.41 o 
  10   1 -14       33.11       43.77     14.96 o 
  11   1 -14       18.07       13.62     13.66 o 
  12   1 -14       72.16      115.58     20.50 o 
  13   1 -14        5.33      -12.91     18.59 o 
  14   1 -14      153.16      151.83     21.49 o 
  15   1 -14       93.08      120.19     19.90 o 
  16   1 -14       12.99       16.43     15.14 o 
  17   1 -14       24.33       14.27     15.31 o 
  18   1 -14       55.53       91.31     20.33 o 
  19   1 -14      330.29      304.72     28.88 o 
  20   1 -14      209.64      156.58     24.11 o 
  21   1 -14        9.13       11.77     16.39 o 
  22   1 -14       10.43       27.78     17.96 o 
  23   1 -14       75.11       81.21     20.95 o 
  24   1 -14       32.42       44.33     19.23 o 
  25   1 -14       39.92       32.80     20.60 o 
  26   1 -14       71.46      -12.40     17.20 o 
  27   1 -14        8.43       -2.16     17.42 o 
  28   1 -14       24.43       22.93     21.02 o 
  29   1 -14       26.92        9.92     27.06 o 
   0   2 -14      282.61      383.84     32.13 o 
   1   2 -14       69.55       91.09     13.55 o 
   2   2 -14      143.48      165.90     15.61 o 
   3   2 -14       87.75       78.28     12.38 o 
   4   2 -14      315.87      371.96     22.10 o 
   5   2 -14       48.60       50.27     11.45 o 
   6   2 -14      175.47      171.17     16.37 o 
   7   2 -14       83.44       89.97     13.46 o 
   8   2 -14      121.04      159.30     15.01 o 
   9   2 -14       60.26       43.89     14.21 o 
  10   2 -14      279.87      301.26     28.79 o 
  11   2 -14       37.33       37.66     21.80 o 
  12   2 -14        2.72        0.74     11.89 o 
  13   2 -14       12.78        7.95     22.40 o 
  14   2 -14       22.94       21.92     15.42 o 
  15   2 -14      276.35      286.23     28.24 o 
  16   2 -14       28.86        5.30     13.57 o 
  17   2 -14       25.16       15.87     16.15 o 
  18   2 -14      149.17      134.29     21.77 o 
  19   2 -14       29.49       35.10     16.88 o 
  20   2 -14      138.21      189.53     25.57 o 
  21   2 -14      102.70       90.04     20.43 o 
  22   2 -14      118.63       94.52     22.23 o 
  23   2 -14       60.73       22.54     18.32 o 
  24   2 -14       40.16       62.46     21.37 o 
  25   2 -14       35.28       49.28     22.94 o 
  26   2 -14        3.55       35.96     23.10 o 
  27   2 -14       10.64       17.00     22.64 o 
   1   3 -14       46.10       49.42     11.75 o 
   2   3 -14      273.05      270.05     19.61 o 
   3   3 -14      612.61      557.72     27.18 o 
   4   3 -14       11.12       22.50     10.74 o 
   5   3 -14       74.49       94.94     13.74 o 
   6   3 -14       15.59       17.43     10.55 o 
   7   3 -14       29.17       28.23     10.85 o 
   8   3 -14        7.45        9.49      9.28 o 
   9   3 -14        7.31       -0.41     11.75 o 
  10   3 -14        7.57       22.38     10.06 o 
  11   3 -14       30.50       16.94      9.88 o 
  12   3 -14        5.79        2.67     10.35 o 
  13   3 -14      153.20      126.55     19.83 o 
  14   3 -14       11.87        9.79     13.89 o 
  15   3 -14       88.41       83.37     18.18 o 
  16   3 -14       66.14       44.44     21.88 o 
  17   3 -14       49.69       69.48     17.86 o 
  18   3 -14       11.78       -1.01     14.62 o 
  19   3 -14       83.96       66.01     21.18 o 
  20   3 -14       46.28       64.29     19.37 o 
  21   3 -14       38.42       32.97     33.29 o 
  22   3 -14       10.02        8.98     20.04 o 
  23   3 -14        7.26       -1.37     21.01 o 
  24   3 -14       13.53       21.13     21.42 o 
   0   4 -14       57.05       79.67     21.38 o 
   1   4 -14        2.37        7.97     11.78 o 
   2   4 -14       32.89       41.36     16.54 o 
   3   4 -14       51.57       49.11     14.27 o 
   4   4 -14      111.73      125.41     17.79 o 
   5   4 -14       38.49       43.05     13.58 o 
   6   4 -14        0.43        6.68     12.41 o 
   7   4 -14       53.88       57.14     17.27 o 
   8   4 -14        7.86       15.74     11.00 o 
   9   4 -14       14.22       14.32     10.91 o 
  10   4 -14       94.09      103.66     16.19 o 
  11   4 -14        5.49       14.98     15.42 o 
  12   4 -14        2.71        0.49     11.47 o 
  13   4 -14       22.56       21.39     14.25 o 
  14   4 -14        4.05       15.02     16.18 o 
  15   4 -14       17.42        1.93     16.24 o 
  16   4 -14        0.02      -14.46     14.46 o 
  17   4 -14       92.63      118.24     22.92 o 
  18   4 -14        4.12        4.08     19.71 o 
  19   4 -14       13.57      -15.39     15.39 o 
   1   5 -14        4.49       -2.09     12.13 o 
   2   5 -14       45.05       30.86     13.56 o 
   3   5 -14        3.69        2.65     16.87 o 
   4   5 -14        0.37       -7.44     11.60 o 
   5   5 -14       56.82       81.25     16.00 o 
   6   5 -14        2.36       -1.97     13.93 o 
   7   5 -14       19.37       11.84     11.09 o 
   8   5 -14       75.90       88.07     14.76 o 
   2   0 -13      578.58      514.45     42.61 o 
   4   0 -13     1314.33     1420.61     59.75 o 
   6   0 -13       88.16       91.46     18.54 o 
   8   0 -13      569.01      639.30     50.95 o 
  10   0 -13      568.06      546.40     48.15 o 
  12   0 -13      753.18      803.64     58.56 o 
  14   0 -13      175.21      147.18     28.77 o 
  16   0 -13     1282.12     1407.25     75.97 o 
  18   0 -13      348.99      393.81     43.85 o 
  20   0 -13      768.32      821.27     70.07 o 
  22   0 -13       43.22       47.20     25.47 o 
  24   0 -13       22.74       36.16     26.78 o 
  26   0 -13       81.61       51.16     74.33 o 
  28   0 -13       65.67       50.38     29.12 o 
  30   0 -13       28.67       32.13     29.35 o 
  32   0 -13        8.87      -11.06     28.45 o 
   0   1 -13     3642.21     4026.09    126.38 o 
   1   1 -13      183.85      243.78     30.28 o 
   2   1 -13       17.65       55.56     12.00 o 
   3   1 -13       14.82       15.47      9.61 o 
   4   1 -13      286.20      325.11     30.33 o 
   5   1 -13      282.86      265.71     18.60 o 
   6   1 -13      630.26      605.57     46.10 o 
   7   1 -13      233.48      241.72     16.40 o 
   8   1 -13        2.97       18.67      8.81 o 
   9   1 -13      989.40      874.06     29.90 o 
  10   1 -13      784.21      802.86     31.86 o 
  11   1 -13      107.97      119.44     15.98 o 
  12   1 -13      156.05      164.40     17.58 o 
  13   1 -13      246.46      224.50     22.17 o 
  14   1 -13      200.61      217.42     20.07 o 
  15   1 -13        4.16        6.33     11.64 o 
  16   1 -13       10.36       -0.03     16.55 o 
  17   1 -13       72.50       61.35     17.54 o 
  18   1 -13       16.79       20.56     27.33 o 
  19   1 -13       96.94       59.57     19.27 o 
  20   1 -13       44.65       59.70     21.05 o 
  21   1 -13        0.52        4.90     14.88 o 
  22   1 -13      145.19      133.34     21.94 o 
  23   1 -13        1.01       -1.00     17.16 o 
  24   1 -13       61.87       48.71     19.71 o 
  25   1 -13        3.12      -14.81     14.81 o 
  26   1 -13       25.40        4.75     17.62 o 
  27   1 -13       88.58       89.71     20.00 o 
  28   1 -13      159.01      195.23     25.10 o 
  29   1 -13        2.16       -4.66     16.05 o 
  30   1 -13       24.22       20.21     17.33 o 
  31   1 -13        5.74       -7.27     16.98 o 
   1   2 -13       40.80       50.93     13.59 o 
   2   2 -13       47.62       66.80     11.26 o 
   3   2 -13      140.88      133.08     13.60 o 
   4   2 -13      429.40      481.09     24.04 o 
   5   2 -13       13.89       29.21      9.44 o 
   6   2 -13       19.52       29.46     11.06 o 
   7   2 -13       12.02       22.76      9.98 o 
   8   2 -13      218.13      248.51     16.81 o 
   9   2 -13       45.26       49.85     10.27 o 
  10   2 -13       99.02      123.31     20.36 o 
  11   2 -13       66.33       71.39     13.30 o 
  12   2 -13      511.71      529.02     37.38 o 
  13   2 -13      298.34      328.68     21.86 o 
  14   2 -13       94.42      135.57     16.96 o 
  15   2 -13       32.34       50.73     13.67 o 
  16   2 -13      348.92      429.54     27.21 o 
  17   2 -13      175.99      173.03     19.39 o 
  18   2 -13       11.14       16.57     15.10 o 
  19   2 -13        3.25       -1.57     11.74 o 
  20   2 -13       46.43       37.16     14.82 o 
  21   2 -13       78.70       51.68     19.63 o 
  22   2 -13       13.86       14.33     18.68 o 
  23   2 -13      189.07      194.64     25.54 o 
  24   2 -13       91.48       76.56     22.82 o 
  25   2 -13      139.10      147.00     21.21 o 
  26   2 -13       58.12       49.17     20.21 o 
  27   2 -13       20.28      -17.00     17.12 o 
  28   2 -13       47.16       63.45     20.19 o 
  29   2 -13        4.97        4.42     20.64 o 
  30   2 -13       62.54       41.79     32.08 o 
   0   3 -13      129.03      129.61     21.18 o 
   1   3 -13      110.70      104.28     13.03 o 
   2   3 -13      225.33      247.40     17.75 o 
   3   3 -13      210.35      232.08     17.15 o 
   4   3 -13      222.71      260.85     18.08 o 
   5   3 -13      114.67       94.99     12.57 o 
   6   3 -13       30.79       28.65     13.06 o 
   7   3 -13      121.93      122.47     13.85 o 
   8   3 -13      302.81      315.01     18.33 o 
   9   3 -13       60.45       50.15     10.69 o 
  10   3 -13        4.73       -5.81      8.57 o 
  11   3 -13       10.65       15.60      9.73 o 
  12   3 -13       19.76       17.70      9.95 o 
  13   3 -13      301.84      274.59     18.06 o 
  14   3 -13       56.84       64.27     11.55 o 
  15   3 -13       54.43       56.10     14.28 o 
  16   3 -13       86.87       79.75     17.59 o 
  17   3 -13        4.72        3.57     19.13 o 
  18   3 -13       78.55       61.47     18.04 o 
  19   3 -13       26.72       25.02     16.65 o 
  20   3 -13       31.96       43.41     15.97 o 
  21   3 -13        5.44        1.23     14.76 o 
  22   3 -13       64.53       76.92     27.20 o 
  23   3 -13       16.15       -8.58     14.96 o 
  24   3 -13       11.40       -1.21     15.73 o 
  25   3 -13       51.45       55.38     20.18 o 
  26   3 -13        2.72       -7.64     16.44 o 
  27   3 -13       19.02       16.88     25.24 o 
   1   4 -13      148.94      125.78     16.56 o 
   2   4 -13        5.83       19.28     11.53 o 
   3   4 -13        5.89        5.28     11.31 o 
   4   4 -13      216.59      268.80     21.84 o 
   5   4 -13       74.51       48.22     12.82 o 
   6   4 -13       20.75       29.14     12.18 o 
   7   4 -13        6.29       -2.61     10.46 o 
   8   4 -13       36.60       17.19     12.70 o 
   9   4 -13       36.72       42.45     11.66 o 
  10   4 -13        7.48       -5.26      9.76 o 
  11   4 -13        1.00      -10.07     10.31 o 
  12   4 -13       77.64       73.25     15.02 o 
  13   4 -13       53.10       55.82     13.31 o 
  14   4 -13       24.29       24.27     15.11 o 
  15   4 -13       78.17       95.43     15.77 o 
  16   4 -13       10.34        1.60     15.44 o 
  17   4 -13        0.35       -3.90     21.40 o 
  18   4 -13        9.37        8.50     16.04 o 
  19   4 -13       51.16       92.55     23.93 o 
  20   4 -13       38.30       32.04     18.45 o 
  21   4 -13       31.79       19.41     17.06 o 
  22   4 -13       23.80       13.03     18.34 o 
   0   5 -13       20.35      -11.90     15.36 o 
   1   5 -13       50.19       36.99     13.12 o 
   2   5 -13       66.88       68.25     14.51 o 
   3   5 -13       74.29       61.86     13.80 o 
   4   5 -13       11.51       18.67     11.48 o 
   5   5 -13        8.75        1.22     12.44 o 
   6   5 -13       94.86       91.55     13.66 o 
   7   5 -13       46.81       40.34     11.59 o 
   8   5 -13        7.37       -1.67     11.19 o 
   9   5 -13        0.88        6.17     10.23 o 
  10   5 -13        0.76       11.91     11.07 o 
  11   5 -13       13.03       22.39     11.92 o 
  12   5 -13       16.84       23.36     13.22 o 
  13   5 -13       24.71       27.81     14.26 o 
  14   5 -13       36.53       33.54     12.61 o 
   0   0 -12       95.10       87.11     30.30 o 
   2   0 -12      949.77     1044.10     51.74 o 
   4   0 -12      405.11      389.86     26.03 o 
   6   0 -12      405.50      413.07     24.20 o 
   8   0 -12        9.61        0.64     12.15 o 
  10   0 -12      266.68      388.43     64.30 o 
  12   0 -12      369.05      424.12     43.93 o 
  14   0 -12       91.72       57.10     23.76 o 
  16   0 -12      701.84      809.94     58.92 o 
  18   0 -12      388.48      390.99     42.16 o 
  20   0 -12      875.07      802.16     62.17 o 
  22   0 -12      736.13      838.47     65.27 o 
  24   0 -12      641.80      591.19     56.90 o 
  26   0 -12      577.97      611.39     47.70 o 
  28   0 -12      490.56      583.53     47.31 o 
  30   0 -12       32.07        1.44     25.56 o 
  32   0 -12       60.74       33.52     25.48 o 
  34   0 -12       61.05       20.97     26.86 o 
   1   1 -12        4.21       -7.84      7.84 o 
   2   1 -12      244.22      278.49     16.99 o 
   3   1 -12       27.34       30.08      9.39 o 
   4   1 -12      173.33      200.66     19.70 o 
   5   1 -12      238.93      187.58     14.93 o 
   6   1 -12      214.98      260.18     17.21 o 
   7   1 -12      159.41      150.51     19.22 o 
   8   1 -12     1603.11     1663.45     41.93 o 
   9   1 -12      549.84      501.77     25.25 o 
  10   1 -12      471.48      440.61     21.03 o 
  11   1 -12      438.29      381.34     20.09 o 
  12   1 -12      228.25      226.40     16.35 o 
  13   1 -12      276.30      218.66     16.19 o 
  14   1 -12       20.71        6.01      9.81 o 
  15   1 -12      338.46      335.88     29.55 o 
  16   1 -12       29.75       27.71     16.17 o 
  17   1 -12       86.75       89.49     14.13 o 
  18   1 -12       41.13       43.34     13.41 o 
  19   1 -12      408.71      396.27     26.23 o 
  20   1 -12      126.33      129.67     20.40 o 
  21   1 -12      197.13      154.82     22.74 o 
  22   1 -12       81.49       88.56     17.40 o 
  23   1 -12       19.81        0.29     21.18 o 
  24   1 -12      206.21      238.42     23.89 o 
  25   1 -12      172.53      227.43     23.80 o 
  26   1 -12      147.72      144.06     21.46 o 
  27   1 -12       98.49      113.93     20.18 o 
  28   1 -12        1.43      -14.36     14.36 o 
  29   1 -12        8.26       14.07     15.26 o 
  30   1 -12       70.22       95.28     20.20 o 
  31   1 -12       45.15       75.56     20.34 o 
  32   1 -12      110.00      142.88     22.92 o 
  33   1 -12      187.01      196.75     26.86 o 
   0   2 -12      848.59      933.34     44.38 o 
   1   2 -12      508.30      518.03     24.09 o 
   2   2 -12     2092.64     2089.72     54.21 o 
   3   2 -12      219.97      290.28     23.84 o 
   4   2 -12      419.31      527.52     24.41 o 
   5   2 -12       39.80       68.18     14.25 o 
   6   2 -12      965.60      911.81     30.73 o 
   7   2 -12       40.82       46.60     10.68 o 
   8   2 -12      182.31      192.74     14.62 o 
   9   2 -12       19.63        2.57      8.11 o 
  10   2 -12        0.42       -5.56      7.86 o 
  11   2 -12       48.10       52.55     10.14 o 
  12   2 -12      474.04      490.83     23.54 o 
  13   2 -12      262.03      221.06     16.09 o 
  14   2 -12      388.54      380.09     21.94 o 
  15   2 -12       26.11       22.51     10.39 o 
  16   2 -12       46.26       38.17     14.75 o 
  17   2 -12       22.63       10.76     11.47 o 
  18   2 -12       11.39       -9.82      9.82 o 
  19   2 -12      238.45      280.03     22.56 o 
  20   2 -12       39.33       35.40     12.64 o 
  21   2 -12       21.02        0.49     10.53 o 
  22   2 -12        2.76        7.96     11.36 o 
  23   2 -12       14.26       25.21     15.34 o 
  24   2 -12      234.85      187.39     22.15 o 
  25   2 -12       20.98       -2.81     18.27 o 
  26   2 -12      115.93      100.40     19.90 o 
  27   2 -12      100.42       99.46     21.19 o 
  28   2 -12      120.50       53.96     19.17 o 
  29   2 -12       35.14       36.78     26.10 o 
  30   2 -12        7.00        9.71     18.66 o 
  31   2 -12       21.66       50.29     25.07 o 
  32   2 -12        5.27      -17.47     29.56 o 
   1   3 -12      215.30      188.01     14.97 o 
   2   3 -12      225.99      290.32     18.08 o 
   3   3 -12      347.80      328.28     20.32 o 
   4   3 -12     1701.27     1676.85     45.10 o 
   5   3 -12      567.43      540.20     37.25 o 
   6   3 -12        8.36       13.11      9.17 o 
   7   3 -12      166.60      166.55     16.66 o 
   8   3 -12      328.14      333.51     18.02 o 
   9   3 -12       45.02       26.20      9.19 o 
  10   3 -12      139.77      108.62     11.81 o 
  11   3 -12       58.62       57.65     12.65 o 
  12   3 -12       18.52        8.79      8.49 o 
  13   3 -12       78.63       67.29     14.35 o 
  14   3 -12       21.55       13.52      8.82 o 
  15   3 -12      296.22      314.85     19.50 o 
  16   3 -12       27.26       30.70     11.02 o 
  17   3 -12       33.06       18.41     11.06 o 
  18   3 -12       60.76       69.57     17.16 o 
  19   3 -12       65.67       41.94     15.11 o 
  20   3 -12       58.24       61.40     15.39 o 
  21   3 -12       67.57       41.73     14.78 o 
  22   3 -12       12.86       14.07     12.70 o 
  23   3 -12      107.74      127.65     18.75 o 
  24   3 -12       25.44       -0.94     13.86 o 
  25   3 -12       26.91        6.86     14.17 o 
  26   3 -12       35.53       51.42     20.99 o 
  27   3 -12       19.89        2.82     16.37 o 
  28   3 -12       26.73       23.85     17.59 o 
  29   3 -12        5.82       -4.08     19.58 o 
   0   4 -12      162.89      144.77     22.73 o 
   1   4 -12      139.28      145.61     16.14 o 
   2   4 -12      126.74      125.01     15.69 o 
   3   4 -12        2.47        6.43     10.14 o 
   4   4 -12      193.73      223.12     19.37 o 
   5   4 -12       16.39       13.34     10.81 o 
   6   4 -12      132.07      121.64     15.57 o 
   7   4 -12       83.93      122.72     15.15 o 
   8   4 -12        5.91       11.46      9.65 o 
   9   4 -12       49.78       47.94     11.52 o 
  10   4 -12       37.28       44.30     11.64 o 
  11   4 -12       39.96       37.12     11.38 o 
  12   4 -12       35.28       21.92     10.57 o 
  13   4 -12       50.16       41.12     11.89 o 
  14   4 -12       59.41       92.05     15.27 o 
  15   4 -12      193.06      225.52     20.18 o 
  16   4 -12      107.76      118.02     16.04 o 
  17   4 -12       13.64        8.57     11.26 o 
  18   4 -12      229.20      228.05     25.11 o 
  19   4 -12       33.78       21.76     16.60 o 
  20   4 -12       20.17       12.00     20.01 o 
  21   4 -12      125.76      150.22     20.57 o 
  22   4 -12       10.30       -8.75     13.37 o 
  23   4 -12       34.89       15.00     15.47 o 
  24   4 -12        3.44        8.15     15.16 o 
  25   4 -12        2.09       -5.86     14.73 o 
   1   5 -12       60.32       62.43     12.83 o 
   2   5 -12       20.53       31.05     11.78 o 
   3   5 -12       82.71      100.01     14.44 o 
   4   5 -12      117.53      133.04     18.04 o 
   5   5 -12       55.97       36.96     14.50 o 
   6   5 -12      111.84      140.86     14.42 o 
   7   5 -12        4.16        1.79      8.95 o 
   8   5 -12       27.79       32.08     10.97 o 
   9   5 -12       74.26       71.48     13.96 o 
  10   5 -12       15.92       26.72     11.05 o 
  11   5 -12       19.77       19.46     10.14 o 
  12   5 -12       24.39       31.98     12.33 o 
  13   5 -12        3.07        1.17     10.23 o 
  14   5 -12        1.50        6.47     10.88 o 
  15   5 -12        2.89       17.32     12.62 o 
  16   5 -12       21.14       30.55     12.42 o 
  17   5 -12        8.82       -2.18     11.51 o 
  18   5 -12        8.86      -11.07     11.86 o 
   2   0 -11     2926.61     3050.13     87.59 o 
   4   0 -11      290.30      301.90     20.95 o 
   6   0 -11      639.45      453.28     37.16 o 
   8   0 -11        8.88       19.47     11.15 o 
  10   0 -11       39.83       46.92     15.30 o 
  12   0 -11       99.21       85.09     16.16 o 
  14   0 -11       85.96       94.42     17.52 o 
  16   0 -11      952.71      999.69     48.46 o 
  18   0 -11      487.73      471.74     43.76 o 
  20   0 -11       79.30      107.52     25.42 o 
  22   0 -11     1472.80     1550.29     73.95 o 
  24   0 -11        4.61       11.51     17.60 o 
  26   0 -11      176.51      153.18     27.65 o 
  28   0 -11      147.02      124.48     38.95 o 
  30   0 -11       63.81       91.30     26.25 o 
  32   0 -11      113.70       73.78     24.05 o 
  34   0 -11      123.01      129.13     31.34 o 
   0   1 -11     3286.42     3251.73     92.47 o 
   1   1 -11       13.01       55.35     13.87 o 
   2   1 -11      306.50      330.34     27.33 o 
   3   1 -11      315.92      303.35     15.11 o 
   4   1 -11      189.17      163.02     12.42 o 
   5   1 -11      192.05      179.08     13.02 o 
   6   1 -11      784.41      872.48     29.27 o 
   7   1 -11      245.40      239.40     14.21 o 
   8   1 -11       22.40       19.47      6.78 o 
   9   1 -11        6.60        5.50      6.50 o 
  10   1 -11      447.13      462.79     25.37 o 
  11   1 -11      295.43      270.64     15.78 o 
  12   1 -11     1764.24     1855.98     49.84 o 
  13   1 -11      573.24      459.82     33.65 o 
  14   1 -11      319.71      351.17     19.37 o 
  15   1 -11      194.39      154.18     15.47 o 
  16   1 -11        3.54        4.30      9.66 o 
  17   1 -11      124.77      139.20     16.88 o 
  18   1 -11      751.17      831.01     33.18 o 
  19   1 -11      170.45      163.79     17.92 o 
  20   1 -11      207.83      217.68     22.92 o 
  21   1 -11       44.68       40.12     12.52 o 
  22   1 -11        3.00       -9.61     12.02 o 
  23   1 -11      281.77      291.87     24.55 o 
  24   1 -11       73.12       31.72     15.76 o 
  25   1 -11      428.99      479.43     31.01 o 
  26   1 -11        5.96       18.12     15.53 o 
  27   1 -11       29.54       43.76     17.44 o 
  28   1 -11      164.95      152.30     22.30 o 
  29   1 -11      207.43      266.03     26.13 o 
  30   1 -11      122.28      184.90     32.69 o 
  31   1 -11        0.53       12.84     16.39 o 
  32   1 -11      136.19      138.52     22.55 o 
  33   1 -11        6.51      -13.35     16.51 o 
  34   1 -11        2.12       -9.94     16.54 o 
  35   1 -11        4.25        4.80     19.85 o 
   1   2 -11      266.49      248.86     15.57 o 
   2   2 -11        0.95       13.31      8.03 o 
   3   2 -11      251.38      229.77     15.54 o 
   4   2 -11     1458.83     1535.77     40.32 o 
   5   2 -11       12.99       56.39      9.85 o 
   6   2 -11     2121.49     2156.24     54.12 o 
   7   2 -11      269.70      239.44     17.08 o 
   8   2 -11      134.32      137.77     13.61 o 
   9   2 -11      191.56      185.75     14.15 o 
  10   2 -11       40.65       32.99      8.84 o 
  11   2 -11       36.00       21.34      8.83 o 
  12   2 -11       35.46       49.94      9.89 o 
  13   2 -11      830.70      804.65     35.07 o 
  14   2 -11      447.03      421.38     20.83 o 
  15   2 -11       59.24       61.24     10.37 o 
  16   2 -11       51.89       40.83     10.20 o 
  17   2 -11       23.45       22.38      8.90 o 
  18   2 -11       61.38       71.46     11.79 o 
  19   2 -11       72.00       79.15     13.50 o 
  20   2 -11       38.73       44.05     12.51 o 
  21   2 -11      194.59      177.79     17.25 o 
  22   2 -11      107.56      122.46     19.41 o 
  23   2 -11       10.37       17.06     13.02 o 
  24   2 -11      224.54      245.47     24.07 o 
  25   2 -11      436.16      409.52     29.02 o 
  26   2 -11      655.40      694.69     42.54 o 
  27   2 -11        1.28        7.77     16.20 o 
  28   2 -11       69.66       57.08     39.21 o 
  29   2 -11      101.29      140.76     34.96 o 
  30   2 -11        7.47      -16.31     22.81 o 
  31   2 -11       49.11       56.25     24.07 o 
  32   2 -11       89.45       71.26     33.98 o 
  33   2 -11        3.42       -1.75     26.59 o 
   0   3 -11     1977.40     2013.85     70.84 o 
   1   3 -11      186.65      190.04     14.04 o 
   2   3 -11      364.99      446.18     20.99 o 
   3   3 -11      410.98      354.29     18.53 o 
   4   3 -11      220.64      217.60     16.80 o 
   5   3 -11      265.77      267.27     17.15 o 
   6   3 -11      243.48      247.20     16.27 o 
   7   3 -11       49.94       58.03     10.00 o 
   8   3 -11      429.02      480.76     26.66 o 
   9   3 -11      354.41      300.72     16.34 o 
  10   3 -11       50.75       53.04      9.78 o 
  11   3 -11      118.58      141.55     12.37 o 
  12   3 -11      233.16      227.81     15.52 o 
  13   3 -11       47.12       34.48      9.20 o 
  14   3 -11      791.85      788.94     29.97 o 
  15   3 -11        4.17       16.69      9.12 o 
  16   3 -11      150.43      168.60     13.70 o 
  17   3 -11      259.38      251.92     16.21 o 
  18   3 -11      290.81      311.92     19.46 o 
  19   3 -11       11.55        9.48      9.96 o 
  20   3 -11       58.53       52.17     13.98 o 
  21   3 -11      204.57      206.00     20.07 o 
  22   3 -11      232.45      274.66     25.45 o 
  23   3 -11      138.26      157.52     21.74 o 
  24   3 -11       42.68       38.09     15.58 o 
  25   3 -11       13.34       19.94     14.92 o 
  26   3 -11       13.09       16.61     16.19 o 
  27   3 -11       23.01       17.40     16.02 o 
  28   3 -11        3.24        7.83     18.74 o 
  29   3 -11       10.71       64.03     26.70 o 
  30   3 -11      154.41       91.08     27.35 o 
  31   3 -11        4.47       -4.07     20.89 o 
   1   4 -11      418.08      404.53     23.24 o 
   2   4 -11      397.81      413.01     24.10 o 
   3   4 -11       27.72       42.24     21.35 o 
   4   4 -11       16.97       17.50     10.22 o 
   5   4 -11       64.20       63.00     12.13 o 
   6   4 -11        0.29        1.58      9.15 o 
   7   4 -11        6.37        9.73      9.64 o 
   8   4 -11      355.08      360.12     20.59 o 
   9   4 -11       73.25      102.52     13.14 o 
  10   4 -11       36.85       47.31     11.17 o 
  11   4 -11       32.17       24.04     13.10 o 
  12   4 -11       13.33        8.97      9.34 o 
  13   4 -11       64.94       74.60     12.67 o 
  14   4 -11       11.39       10.75      9.58 o 
  15   4 -11       74.59       64.39     15.91 o 
  16   4 -11       57.85       83.20     14.03 o 
  17   4 -11        8.33       -1.84      9.11 o 
  18   4 -11       71.96       84.93     13.76 o 
  19   4 -11      142.17      155.59     15.81 o 
  20   4 -11       14.10        4.70     11.51 o 
  21   4 -11       35.13       21.70     18.59 o 
  22   4 -11       95.88      115.00     23.76 o 
  23   4 -11       34.06       59.35     18.61 o 
  24   4 -11      101.86       87.18     21.88 o 
  25   4 -11        5.31       -0.90     16.80 o 
  26   4 -11        5.26        2.33     17.06 o 
  27   4 -11       28.28        8.14     18.48 o 
   0   5 -11       20.33      -15.60     26.51 o 
   1   5 -11       12.94       19.18     10.57 o 
   2   5 -11      190.51      276.06     19.60 o 
   3   5 -11       47.62       44.63     12.85 o 
   4   5 -11       38.56       33.37     10.73 o 
   5   5 -11       48.95       50.72     11.64 o 
   6   5 -11       22.07       19.75     10.37 o 
   7   5 -11       45.70       58.95     10.66 o 
   8   5 -11        6.84       16.07      9.17 o 
   9   5 -11       46.45       43.42     10.63 o 
  10   5 -11      106.34      132.08     14.13 o 
  11   5 -11      102.84       87.84     15.27 o 
  12   5 -11       12.76        0.11      8.90 o 
  13   5 -11        7.94        6.74     10.12 o 
  14   5 -11      196.19      195.57     18.06 o 
  15   5 -11       15.19        9.37     10.63 o 
  16   5 -11       15.15       12.50     10.85 o 
  17   5 -11       67.39       67.27     14.39 o 
  18   5 -11      158.87      146.12     17.40 o 
  19   5 -11       33.18       13.80     10.76 o 
  20   5 -11       28.53       29.55     13.16 o 
  21   5 -11       24.22       20.52     14.03 o 
   1   6 -11        4.89       14.15     12.04 o 
   2   6 -11       18.91       12.39     10.78 o 
   3   6 -11       64.27       52.01     12.18 o 
   4   6 -11       44.07       47.27     12.30 o 
   5   6 -11       35.58       41.53     10.31 o 
   6   6 -11       20.24        0.93      8.86 o 
   7   6 -11       25.18       23.47     10.03 o 
   8   6 -11       50.64       51.18     10.71 o 
   9   6 -11       45.64       62.90     11.44 o 
   0   0 -10      869.78      771.90     53.97 o 
   2   0 -10     1504.31     1479.26     55.01 o 
   4   0 -10     1390.66     1344.02     83.27 o 
   6   0 -10     1738.16     1844.87     65.38 o 
   8   0 -10      173.98      172.21     15.19 o 
  10   0 -10      188.19      158.55     17.09 o 
  12   0 -10       21.66       22.70      9.89 o 
  14   0 -10     1609.89     1786.71     99.55 o 
  16   0 -10      169.62      179.41     22.95 o 
  18   0 -10     1299.21     1482.46     53.61 o 
  20   0 -10      268.85      257.78     24.08 o 
  22   0 -10      123.49      124.47     22.37 o 
  24   0 -10      209.34      140.71     41.65 o 
  26   0 -10      226.06      190.21     35.03 o 
  28   0 -10      309.39      346.03     60.60 o 
  30   0 -10      173.83      191.87     45.92 o 
  32   0 -10      211.79      232.58     42.48 o 
  34   0 -10        2.58       -9.61     27.06 o 
  36   0 -10      225.51      188.59     41.36 o 
   1   1 -10      214.64      199.89     11.53 o 
   2   1 -10       85.91      108.85     10.95 o 
   3   1 -10      877.73      804.33     23.81 o 
   4   1 -10        8.74        4.20      5.37 o 
   5   1 -10      513.40      526.82     21.56 o 
   6   1 -10     2571.92     2750.10     59.41 o 
   7   1 -10       84.28       69.62     10.52 o 
   8   1 -10      630.98      685.09     21.18 o 
   9   1 -10      307.01      278.30     15.62 o 
  10   1 -10      876.38      884.34     24.91 o 
  11   1 -10       23.19       16.66      7.34 o 
  12   1 -10      549.35      612.75     21.88 o 
  13   1 -10     1071.54      994.89     27.90 o 
  14   1 -10      436.56      457.35     26.93 o 
  15   1 -10       59.56       36.45      9.84 o 
  16   1 -10       27.52       39.02      9.47 o 
  17   1 -10        8.09       10.37      8.12 o 
  18   1 -10      627.36      612.93     24.96 o 
  19   1 -10       19.70       13.87      9.53 o 
  20   1 -10      494.58      602.32     28.30 o 
  21   1 -10      498.20      470.15     30.73 o 
  22   1 -10      411.67      408.36     28.29 o 
  23   1 -10       15.35       31.84     13.34 o 
  24   1 -10      175.91      222.74     21.57 o 
  25   1 -10       56.59       33.70     14.53 o 
  26   1 -10      251.29      207.83     22.06 o 
  27   1 -10       75.44       46.13     16.42 o 
  28   1 -10       89.41       71.99     17.21 o 
  29   1 -10        8.45       25.85     15.56 o 
  30   1 -10        1.77       32.20     16.03 o 
  31   1 -10        2.32        2.65     15.34 o 
  32   1 -10      103.79       64.15     20.09 o 
  33   1 -10       10.44       14.14     17.35 o 
  34   1 -10       74.96       88.11     22.64 o 
  35   1 -10        8.03        9.34     17.08 o 
  36   1 -10       60.21       43.38     23.02 o 
   0   2 -10     2867.22     2688.83     89.91 o 
   1   2 -10       60.94       68.68     10.46 o 
   2   2 -10     1433.73     1644.01     41.97 o 
   3   2 -10      271.02      209.08     13.74 o 
   4   2 -10      111.68       94.01     10.66 o 
   5   2 -10       60.74       48.37      9.19 o 
   6   2 -10      232.99      272.41     15.89 o 
   7   2 -10        6.14       16.15     10.09 o 
   8   2 -10      554.50      568.01     21.21 o 
   9   2 -10      208.15      206.28     13.65 o 
  10   2 -10      744.46      780.96     24.74 o 
  11   2 -10      536.02      481.43     20.58 o 
  12   2 -10     1300.94     1341.18     35.46 o 
  13   2 -10     1021.37     1065.93     28.94 o 
  14   2 -10     1615.31     1684.60     39.50 o 
  15   2 -10      373.24      367.68     18.10 o 
  16   2 -10      167.94      158.83     13.78 o 
  17   2 -10      890.99      878.85     29.66 o 
  18   2 -10      103.95      113.43     12.93 o 
  19   2 -10      113.59       89.23     11.97 o 
  20   2 -10      473.63      447.19     24.31 o 
  21   2 -10     1401.50     1450.04     47.49 o 
  22   2 -10       39.29       62.77     14.83 o 
  23   2 -10       46.02       41.35     13.37 o 
  24   2 -10      227.05      223.79     21.39 o 
  25   2 -10       46.16       48.10     17.10 o 
  26   2 -10       25.28       25.67     14.31 o 
  27   2 -10       30.60       22.47     17.62 o 
  28   2 -10      151.19      167.78     37.23 o 
  29   2 -10        1.31       -1.81     19.02 o 
  30   2 -10       18.65       38.07     22.20 o 
  31   2 -10       11.72       20.05     18.20 o 
  32   2 -10      165.96      169.86     39.33 o 
  33   2 -10        6.92        4.62     19.00 o 
  34   2 -10       60.52       52.88     22.67 o 
  35   2 -10       12.27        6.89     19.42 o 
   1   3 -10      725.65      688.98     23.40 o 
   2   3 -10       16.66        9.79      7.91 o 
   3   3 -10      104.15       97.77     10.84 o 
   4   3 -10      339.42      317.54     16.89 o 
   5   3 -10      416.89      339.94     26.61 o 
   6   3 -10       74.04       83.15     10.52 o 
   7   3 -10       11.34       21.51      8.22 o 
   8   3 -10      845.76      867.40     28.51 o 
   9   3 -10      677.35      592.67     21.88 o 
  10   3 -10      426.59      426.86     21.02 o 
  11   3 -10        0.38       -4.97      7.27 o 
  12   3 -10      205.12      165.25     15.16 o 
  13   3 -10      316.02      302.05     15.59 o 
  14   3 -10      642.78      718.46     23.83 o 
  15   3 -10      309.65      278.81     15.50 o 
  16   3 -10      239.81      231.04     14.78 o 
  17   3 -10      112.77      112.01     12.45 o 
  18   3 -10       34.73       27.93      9.95 o 
  19   3 -10      244.34      243.68     18.35 o 
  20   3 -10       69.28       76.35     13.11 o 
  21   3 -10        4.45        8.96     11.40 o 
  22   3 -10      918.95      860.69     42.71 o 
  23   3 -10       25.48       14.43     13.97 o 
  24   3 -10      164.05      172.49     22.15 o 
  25   3 -10       10.88      -10.06     13.47 o 
  26   3 -10      117.40      117.62     20.99 o 
  27   3 -10       15.09       31.79     15.74 o 
  28   3 -10       22.19       41.28     18.28 o 
  29   3 -10        5.81        3.65     16.31 o 
  30   3 -10      118.26      130.79     27.27 o 
  31   3 -10       49.79       61.00     22.99 o 
  32   3 -10       56.45       52.93     24.91 o 
   0   4 -10     2930.04     3014.50    118.05 o 
   1   4 -10      187.98      212.26     16.12 o 
   2   4 -10      208.07      226.32     16.78 o 
   3   4 -10      320.67      331.28     22.00 o 
   4   4 -10      126.11      137.08     12.67 o 
   5   4 -10      176.93      153.25     13.17 o 
   6   4 -10      310.15      323.54     18.89 o 
   7   4 -10      202.45      191.78     15.19 o 
   8   4 -10      562.07      525.84     22.11 o 
   9   4 -10       98.80       92.44     11.56 o 
  10   4 -10      124.80      138.19     13.13 o 
  11   4 -10      345.57      281.13     18.18 o 
  12   4 -10      104.17       91.16     12.09 o 
  13   4 -10      106.97      107.83     12.93 o 
  14   4 -10       47.31       51.33     10.18 o 
  15   4 -10       22.37       17.14      8.75 o 
  16   4 -10       63.60       65.36     16.93 o 
  17   4 -10       82.82      108.41     12.91 o 
  18   4 -10       11.81       19.14     10.89 o 
  19   4 -10       84.21       70.01     13.41 o 
  20   4 -10      232.06      195.73     18.27 o 
  21   4 -10       16.77        8.71     11.57 o 
  22   4 -10       49.14       82.04     19.53 o 
  23   4 -10       74.96       68.73     18.40 o 
  24   4 -10       20.23       16.21     16.90 o 
  25   4 -10      115.42       95.05     22.43 o 
  26   4 -10       44.40       53.41     19.97 o 
  27   4 -10       38.90       43.53     21.15 o 
  28   4 -10       99.09       60.20     21.70 o 
  29   4 -10        9.26        0.02     18.07 o 
   1   5 -10      216.86      169.73     14.95 o 
   2   5 -10       24.94        8.56      8.51 o 
   3   5 -10       15.39       12.54      9.07 o 
   4   5 -10       56.71       55.76     11.21 o 
   5   5 -10       60.43       64.25     11.30 o 
   6   5 -10       64.34       50.15     10.83 o 
   7   5 -10      138.28      138.13     13.06 o 
   8   5 -10       45.27       41.25      9.71 o 
   9   5 -10       19.53        5.85      8.07 o 
  10   5 -10       39.01       36.04     12.31 o 
  11   5 -10       32.28       25.41      9.61 o 
  12   5 -10       73.23       67.13     11.43 o 
  13   5 -10       46.43       73.42     11.90 o 
  14   5 -10       91.20       88.00     15.25 o 
  15   5 -10       14.66       20.84     10.21 o 
  16   5 -10       14.07       11.98     13.60 o 
  17   5 -10       79.69       75.81     14.62 o 
  18   5 -10       41.75       32.86     10.66 o 
  19   5 -10      154.81      169.70     16.07 o 
  20   5 -10        7.11       11.57     11.01 o 
  21   5 -10       49.33       52.63     15.50 o 
  22   5 -10       52.50       39.35     17.65 o 
  23   5 -10       26.75       -5.79     14.97 o 
   0   6 -10      188.46      181.29     22.42 o 
   1   6 -10        2.51        9.05      9.09 o 
   2   6 -10        8.74        2.91      8.76 o 
   3   6 -10      137.73      133.71     13.71 o 
   4   6 -10       31.62       38.29     11.21 o 
   5   6 -10       26.01       34.43      9.81 o 
   6   6 -10        5.48       -9.66      9.66 o 
   7   6 -10       25.66        2.06     14.75 o 
   8   6 -10        9.54       -0.84      9.38 o 
   9   6 -10       15.93        5.65      8.59 o 
  10   6 -10        0.93        0.98      8.52 o 
  11   6 -10       27.80       24.01      9.62 o 
  12   6 -10       26.12       39.37     10.50 o 
  13   6 -10       57.47       57.80     11.76 o 
   2   0  -9       91.07      109.58     12.46 o 
   4   0  -9     1270.58     1262.31     41.03 o 
   6   0  -9      161.54      169.00     14.44 o 
   8   0  -9       88.63       97.84     12.75 o 
  10   0  -9      222.32      258.45     25.97 o 
  12   0  -9     2261.97     2634.29    162.77 o 
  14   0  -9        6.76       16.02      6.64 o 
  16   0  -9     1428.59     1581.62     47.98 o 
  18   0  -9      107.26       93.31     15.67 o 
  20   0  -9     1259.82     1403.19     66.39 o 
  22   0  -9      558.77      535.96     39.81 o 
  24   0  -9       81.47       40.77     22.65 o 
  26   0  -9      191.45      199.67     45.45 o 
  28   0  -9      377.26      448.91     52.98 o 
  30   0  -9       15.15       15.20     23.99 o 
  32   0  -9      248.97      260.40     54.92 o 
  34   0  -9       55.18       32.67     28.10 o 
  36   0  -9      279.36      279.95     68.65 o 
  38   0  -9       40.37       40.80     46.87 o 
   0   1  -9      604.41      494.99     30.13 o 
   1   1  -9      585.57      506.57     18.11 o 
   2   1  -9     1545.49     1605.78     34.90 o 
   3   1  -9      203.85      175.93     13.14 o 
   4   1  -9      209.14      179.58     13.57 o 
   5   1  -9      999.72      950.90     31.07 o 
   6   1  -9       12.03       14.31      6.24 o 
   7   1  -9      528.64      459.23     18.30 o 
   8   1  -9      871.93      968.10     25.39 o 
   9   1  -9      658.63      617.42     21.46 o 
  10   1  -9      530.70      688.93     21.05 o 
  11   1  -9       67.01       55.29      8.56 o 
  12   1  -9     2497.31     2735.21     52.55 o 
  13   1  -9      278.89      244.73     13.57 o 
  14   1  -9      127.08      134.16     11.82 o 
  15   1  -9      465.69      464.53     19.86 o 
  16   1  -9      672.89      712.97     24.02 o 
  17   1  -9      124.79      133.92     15.54 o 
  18   1  -9      111.76      123.57     14.01 o 
  19   1  -9      398.94      452.14     26.87 o 
  20   1  -9      465.50      539.77     24.44 o 
  21   1  -9       72.64       54.46     12.83 o 
  22   1  -9      107.52       86.40     16.51 o 
  23   1  -9      247.42      255.15     19.39 o 
  24   1  -9      296.38      338.16     22.70 o 
  25   1  -9       18.13        7.65     11.14 o 
  26   1  -9      106.96      150.33     30.84 o 
  27   1  -9       47.25       46.11     18.00 o 
  28   1  -9      372.03      413.80     29.24 o 
  29   1  -9       17.36       13.40     15.87 o 
  30   1  -9      168.39      171.28     24.73 o 
  31   1  -9       65.00       59.26     21.32 o 
  32   1  -9       92.31      187.02     25.91 o 
  33   1  -9       33.20       48.57     25.69 o 
  34   1  -9       69.18       27.93     19.67 o 
  35   1  -9       61.24       70.52     22.95 o 
  36   1  -9       12.54       14.38     24.94 o 
  37   1  -9        8.71       15.29     28.53 o 
   1   2  -9      195.95      178.67     11.10 o 
   2   2  -9      524.71      560.44     18.87 o 
   3   2  -9       43.92       53.07      7.63 o 
   4   2  -9     1326.10     1367.46     36.06 o 
   5   2  -9      999.17      991.52     26.20 o 
   6   2  -9     1519.05     1630.99     38.01 o 
   7   2  -9      121.58      120.10     10.01 o 
   8   2  -9     1361.40     1337.92     30.74 o 
   9   2  -9      293.65      285.03     14.76 o 
  10   2  -9      314.67      330.98     16.71 o 
  11   2  -9      306.30      282.82     14.27 o 
  12   2  -9      575.07      585.83     20.32 o 
  13   2  -9       10.83       15.67      7.24 o 
  14   2  -9       22.38       15.50      7.49 o 
  15   2  -9      198.69      131.97     11.90 o 
  16   2  -9      171.19      170.99     13.56 o 
  17   2  -9      136.81      117.29     11.75 o 
  18   2  -9      374.23      409.35     29.35 o 
  19   2  -9      158.74      143.16     13.59 o 
  20   2  -9      385.45      392.07     20.67 o 
  21   2  -9      154.95      167.13     14.67 o 
  22   2  -9       28.18       20.25     11.07 o 
  23   2  -9        7.27        0.88     15.93 o 
  24   2  -9      155.89      130.99     16.92 o 
  25   2  -9       21.83        2.79     12.21 o 
  26   2  -9       35.70       53.68     12.83 o 
  27   2  -9       40.55       37.57     13.29 o 
  28   2  -9      254.70      269.56     24.45 o 
  29   2  -9       12.39        4.33     16.95 o 
  30   2  -9        3.08       -4.67     16.92 o 
  31   2  -9       27.61       15.79     19.47 o 
  32   2  -9       43.07       16.30     18.15 o 
  33   2  -9       38.76       33.46     20.36 o 
  34   2  -9      145.16      146.82     28.70 o 
  35   2  -9        1.91      -15.32     18.35 o 
  36   2  -9       26.82        7.26     20.52 o 
   0   3  -9      349.00      435.10     22.39 o 
   1   3  -9      390.33      431.89     15.41 o 
   2   3  -9      250.41      278.41     14.40 o 
   3   3  -9      139.82      117.89      7.58 o 
   4   3  -9      806.47      856.63     28.11 o 
   5   3  -9      247.94      217.95     11.42 o 
   6   3  -9       31.50       33.43      7.32 o 
   7   3  -9      318.52      301.02     14.48 o 
   8   3  -9      122.88      114.27      9.34 o 
   9   3  -9      168.13      155.85     13.89 o 
  10   3  -9       38.97       53.18      8.52 o 
  11   3  -9       43.59       59.16      9.53 o 
  12   3  -9       91.09      104.12      9.83 o 
  13   3  -9      352.29      339.86     16.07 o 
  14   3  -9      608.32      654.81     23.22 o 
  15   3  -9      752.18      636.03     23.46 o 
  16   3  -9      117.89      110.47     11.87 o 
  17   3  -9      194.67      189.83     14.58 o 
  18   3  -9      131.37      138.78     13.32 o 
  19   3  -9      154.22      128.90     12.94 o 
  20   3  -9      208.31      205.90     18.00 o 
  21   3  -9        9.08        3.73      9.51 o 
  22   3  -9       18.82       19.93     11.95 o 
  23   3  -9      210.73      184.04     21.18 o 
  24   3  -9      349.32      394.75     29.54 o 
  25   3  -9       19.61       16.43     14.86 o 
  26   3  -9       20.35       13.40     16.67 o 
  27   3  -9      160.26      126.22     21.10 o 
  28   3  -9      280.62      296.59     31.43 o 
  29   3  -9       34.75       12.44     17.02 o 
  30   3  -9        0.95        0.67     16.74 o 
  31   3  -9      107.42       98.18     25.15 o 
  32   3  -9       31.82       30.48     22.47 o 
  33   3  -9        8.04        9.45     21.59 o 
  34   3  -9       13.16       -1.18     24.43 o 
   1   4  -9      816.74      805.45     24.06 o 
   2   4  -9      386.62      384.82     17.27 o 
   3   4  -9      184.68      167.68     12.64 o 
   4   4  -9       43.27       44.27      9.13 o 
   5   4  -9      273.94      255.86     15.43 o 
   6   4  -9      103.45       94.69     10.54 o 
   7   4  -9      228.98      223.20     14.72 o 
   8   4  -9      852.46      886.96     24.04 o 
   9   4  -9      324.19      321.48     18.36 o 
  10   4  -9      316.00      354.61     18.36 o 
  11   4  -9        7.71        0.20      6.69 o 
  12   4  -9      114.24      119.11     10.84 o 
  13   4  -9      226.32      211.14     13.37 o 
  14   4  -9      383.37      396.12     22.04 o 
  15   4  -9       92.81       97.79     12.39 o 
  16   4  -9        7.23       11.53      9.74 o 
  17   4  -9       48.11       50.46     11.09 o 
  18   4  -9      174.45      204.70     18.16 o 
  19   4  -9      403.72      366.81     22.73 o 
  20   4  -9      129.17      137.49     15.81 o 
  21   4  -9       37.59       39.02     14.18 o 
  22   4  -9       89.89       86.11     14.98 o 
  23   4  -9       56.64       76.64     18.93 o 
  24   4  -9        1.65       20.98     16.64 o 
  25   4  -9       10.76       -2.51     13.47 o 
  26   4  -9      107.33      101.97     20.64 o 
  27   4  -9        4.10       -9.42     13.75 o 
  28   4  -9       53.84       33.57     17.00 o 
  29   4  -9       29.12       45.53     32.53 o 
  30   4  -9       15.51       26.41     17.51 o 
   0   5  -9       66.92       86.46     15.22 o 
   1   5  -9      191.94      156.91     13.24 o 
   2   5  -9        4.53       -3.14      7.50 o 
   3   5  -9       57.02       44.68      9.13 o 
   4   5  -9        5.06       13.20      8.32 o 
   5   5  -9       21.63        9.38      8.16 o 
   6   5  -9       64.57       69.90     10.44 o 
   7   5  -9       66.24       67.35      9.76 o 
   8   5  -9       53.68       38.21      8.70 o 
   9   5  -9        8.52        0.46      7.38 o 
  10   5  -9        0.69       -2.94      7.13 o 
  11   5  -9       39.01       31.79      8.94 o 
  12   5  -9       71.22       86.56     11.24 o 
  13   5  -9       75.67      104.95     10.87 o 
  14   5  -9       88.18      104.41     11.26 o 
  15   5  -9      219.06      200.33     14.60 o 
  16   5  -9       29.77       16.59     11.97 o 
  17   5  -9      146.78      136.24     14.57 o 
  18   5  -9       18.39       31.89     11.33 o 
  19   5  -9       25.20       35.66     11.64 o 
  20   5  -9      120.05      113.76     15.92 o 
  21   5  -9      172.60      185.85     18.46 o 
  22   5  -9       18.73       15.19     13.40 o 
  23   5  -9        0.62      -18.15     18.15 o 
  24   5  -9       15.63       28.12     15.87 o 
  25   5  -9       10.36       11.50     18.11 o 
   1   6  -9       10.26       16.08      8.32 o 
   2   6  -9       13.88       14.50      8.17 o 
   3   6  -9       54.91       49.35      9.80 o 
   4   6  -9        9.93       17.05     10.71 o 
   5   6  -9       98.99       99.38     12.56 o 
   6   6  -9       36.89       47.74     10.52 o 
   7   6  -9       47.42       51.80     11.02 o 
   8   6  -9        2.51        1.29      8.82 o 
   9   6  -9       55.46       57.86     11.64 o 
  10   6  -9       12.53       24.74     10.42 o 
  11   6  -9       59.62       45.60     13.03 o 
  12   6  -9       18.90       25.89     11.33 o 
  13   6  -9        9.93        2.74      8.55 o 
  14   6  -9       24.62       35.81     10.02 o 
  15   6  -9       65.12       62.99     12.16 o 
  16   6  -9        9.47       15.65      8.80 o 
   0   0  -8     2499.80     2507.72     99.65 o 
   2   0  -8     1376.29     1633.32     56.98 o 
   4   0  -8     5110.19     4991.02    149.89 o 
   6   0  -8     3343.39     4252.41    149.11 o 
   8   0  -8     1115.05     1487.95    108.07 o 
  10   0  -8      291.62      282.84     31.65 o 
  12   0  -8      118.28       97.31     16.54 o 
  14   0  -8       33.24       42.19     11.21 o 
  16   0  -8     1514.15     1656.74     44.24 o 
  18   0  -8      104.27      110.35     18.19 o 
  20   0  -8       65.43       47.80     11.70 o 
  22   0  -8      390.47      388.73     31.62 o 
  24   0  -8      263.94      297.27     37.04 o 
  26   0  -8       30.98       35.98     23.03 o 
  28   0  -8      328.35      394.30     43.85 o 
  30   0  -8      465.23      445.71     49.12 o 
  32   0  -8       37.56       41.19     26.96 o 
  34   0  -8       67.72       28.28     31.72 o 
  36   0  -8       46.91       58.01     29.93 o 
  38   0  -8       37.46       11.99     26.62 o 
   1   1  -8      236.35      199.81     10.07 o 
   2   1  -8     7365.84     7784.89    147.28 o 
   3   1  -8      174.51      126.99      9.01 o 
   4   1  -8     1132.94     1447.31     29.99 o 
   5   1  -8      494.99      501.33     21.66 o 
   6   1  -8     1919.36     2220.22     51.71 o 
   7   1  -8      508.16      527.87     17.76 o 
   8   1  -8     3770.13     4119.90     76.93 o 
   9   1  -8      731.41      700.95     19.93 o 
  10   1  -8      728.45      867.11     21.56 o 
  11   1  -8      542.19      465.57     17.46 o 
  12   1  -8     2042.71     2235.00     60.33 o 
  13   1  -8      356.10      304.42     14.17 o 
  14   1  -8       86.71       82.02      9.69 o 
  15   1  -8      270.57      280.01     17.01 o 
  16   1  -8      748.37      722.73     25.80 o 
  17   1  -8      354.73      305.62     15.65 o 
  18   1  -8       25.31       34.05     10.16 o 
  19   1  -8      489.94      473.26     19.69 o 
  20   1  -8      394.20      463.35     28.38 o 
  21   1  -8      143.01      146.42     13.94 o 
  22   1  -8      198.94      185.53     15.64 o 
  23   1  -8      101.93      104.57     15.49 o 
  24   1  -8       38.52       46.16     12.90 o 
  25   1  -8      252.47      269.86     24.73 o 
  26   1  -8       72.54       84.50     17.40 o 
  27   1  -8      147.00      138.84     20.91 o 
  28   1  -8      178.38      210.32     32.25 o 
  29   1  -8      306.75      316.43     29.23 o 
  30   1  -8      251.97      270.25     27.79 o 
  31   1  -8       46.18       50.96     19.64 o 
  32   1  -8       45.25       48.69     18.87 o 
  33   1  -8       38.66       52.26     30.20 o 
  34   1  -8       12.25        6.54     17.38 o 
  35   1  -8       53.00       34.57     24.19 o 
  36   1  -8       26.02       -5.45     18.43 o 
  37   1  -8        6.13       -1.45     23.46 o 
  38   1  -8        0.10       -4.71     21.50 o 
   0   2  -8     5464.09     5517.57    139.37 o 
   1   2  -8       32.74       32.79      5.89 o 
   2   2  -8       36.57       49.76      6.44 o 
   3   2  -8     1668.44     1525.49     31.60 o 
   4   2  -8      128.31      128.66      8.52 o 
   5   2  -8      928.41      851.70     22.64 o 
   6   2  -8       46.99       32.17      6.36 o 
   7   2  -8       17.80       12.65      6.61 o 
   8   2  -8      131.08      134.76      9.11 o 
   9   2  -8      218.47      225.27     13.94 o 
  10   2  -8      112.45      106.41      8.31 o 
  11   2  -8       63.08       42.47      7.25 o 
  12   2  -8      140.39      148.04     10.11 o 
  13   2  -8      453.83      393.50     21.43 o 
  14   2  -8       23.40       24.04      7.87 o 
  15   2  -8      291.80      280.17     16.45 o 
  16   2  -8      154.38      125.03     11.00 o 
  17   2  -8      378.08      340.14     20.11 o 
  18   2  -8      449.19      496.92     21.65 o 
  19   2  -8      181.61      142.19     13.09 o 
  20   2  -8     1332.11     1382.28     40.60 o 
  21   2  -8       69.98       59.52     10.58 o 
  22   2  -8      577.82      544.89     23.27 o 
  23   2  -8      226.37      228.91     16.65 o 
  24   2  -8      138.29      172.60     16.64 o 
  25   2  -8       50.18       48.98     12.25 o 
  26   2  -8       17.01       34.20     12.70 o 
  27   2  -8       50.61       45.02     13.11 o 
  28   2  -8       89.12       80.63     14.85 o 
  29   2  -8        4.99        3.95     11.93 o 
  30   2  -8       46.49       60.07     18.79 o 
  31   2  -8       71.56       89.31     21.66 o 
  32   2  -8      214.00      244.71     28.79 o 
  33   2  -8        3.13       30.72     18.33 o 
  34   2  -8      168.73      176.02     26.49 o 
  35   2  -8      124.67      163.57     27.61 o 
  36   2  -8       32.48       30.37     20.20 o 
  37   2  -8        1.03      -23.23     23.23 o 
   1   3  -8       81.48       79.52      7.00 o 
   2   3  -8      224.61      272.15     11.36 o 
   3   3  -8      312.14      272.76     12.14 o 
   4   3  -8       24.67       13.03      5.45 o 
   5   3  -8      406.15      370.98     13.49 o 
   6   3  -8      142.31      163.45      9.49 o 
   7   3  -8       33.09       44.28      6.60 o 
   8   3  -8      280.00      336.10     12.04 o 
   9   3  -8      261.82      241.37     10.42 o 
  10   3  -8      253.16      295.62     12.55 o 
  11   3  -8       28.29       28.67      6.59 o 
  12   3  -8      454.77      457.51     16.60 o 
  13   3  -8       29.74       24.78      7.69 o 
  14   3  -8      113.92      124.28     11.09 o 
  15   3  -8      419.72      395.29     18.43 o 
  16   3  -8     2883.65     2985.75     64.65 o 
  17   3  -8     1631.88     1620.13     41.12 o 
  18   3  -8       31.63       22.88      8.60 o 
  19   3  -8       45.05       37.78      9.39 o 
  20   3  -8      599.32      562.83     31.72 o 
  21   3  -8      508.92      523.57     25.76 o 
  22   3  -8      345.80      404.50     22.93 o 
  23   3  -8      321.06      357.08     23.45 o 
  24   3  -8      445.63      477.38     35.64 o 
  25   3  -8       36.70       52.03     15.35 o 
  26   3  -8      123.07       93.82     20.07 o 
  27   3  -8      213.71      226.00     35.12 o 
  28   3  -8        1.91       -5.20     14.59 o 
  29   3  -8       14.06       13.21     16.26 o 
  30   3  -8      185.19      217.74     25.72 o 
  31   3  -8       68.81       68.59     27.74 o 
  32   3  -8       55.21       66.38     21.01 o 
  33   3  -8        6.54        2.46     18.02 o 
  34   3  -8        1.00      -25.10     25.10 o 
  35   3  -8        6.55       12.44     26.81 o 
   0   4  -8       58.31       66.81      9.44 o 
   1   4  -8      236.06      214.90     10.76 o 
   2   4  -8       79.79       79.66     10.65 o 
   3   4  -8      154.38      162.77     11.38 o 
   4   4  -8      252.02      306.73     13.03 o 
   5   4  -8      282.86      258.36     14.13 o 
   6   4  -8      297.36      304.67     12.36 o 
   7   4  -8      574.08      563.70     18.45 o 
   8   4  -8      667.33      683.33     19.69 o 
   9   4  -8      332.54      333.31     13.14 o 
  10   4  -8      126.51      122.83     12.64 o 
  11   4  -8      266.90      253.93     12.98 o 
  12   4  -8       14.48       14.05      6.36 o 
  13   4  -8      421.76      401.55     16.99 o 
  14   4  -8      410.10      426.49     18.19 o 
  15   4  -8      181.12      196.88     13.00 o 
  16   4  -8      754.66      743.89     24.57 o 
  17   4  -8       15.58       20.17      8.58 o 
  18   4  -8      633.00      633.23     26.35 o 
  19   4  -8        4.24       25.23      9.10 o 
  20   4  -8        7.20       10.69      9.30 o 
  21   4  -8       24.26       28.09     10.35 o 
  22   4  -8      284.28      279.89     19.58 o 
  23   4  -8       68.33       48.15     12.15 o 
  24   4  -8       41.63       43.28     14.74 o 
  25   4  -8        1.08        2.53     13.41 o 
  26   4  -8        0.22        5.52     13.82 o 
  27   4  -8       85.68       60.94     23.92 o 
  28   4  -8       40.17       37.13     16.35 o 
  29   4  -8       33.19       18.52     16.40 o 
  30   4  -8       46.56       47.03     18.48 o 
  31   4  -8       59.39       66.54     20.56 o 
   1   5  -8       32.03       40.93     12.55 o 
   2   5  -8      309.95      288.29     18.93 o 
   3   5  -8        6.50       14.05      9.09 o 
   4   5  -8      479.69      471.17     24.40 o 
   5   5  -8       99.38       84.91     12.39 o 
   6   5  -8       37.81       56.14      9.56 o 
   7   5  -8       18.29       29.00     11.07 o 
   8   5  -8       36.04       29.94      9.46 o 
   9   5  -8       30.02       47.77     10.35 o 
  10   5  -8      198.72      212.06     16.94 o 
  11   5  -8       11.20       15.74      8.68 o 
  12   5  -8      145.55      131.28     10.52 o 
  13   5  -8      109.21      113.62     10.06 o 
  14   5  -8       47.97       41.50     11.13 o 
  15   5  -8       12.19       14.71      7.71 o 
  16   5  -8      147.14      146.90     12.50 o 
  17   5  -8       10.70       -1.89      7.84 o 
  18   5  -8       75.39       80.83     11.02 o 
  19   5  -8      425.26      422.20     21.89 o 
  20   5  -8       13.06        0.97      8.91 o 
  21   5  -8       77.75       82.96     12.53 o 
  22   5  -8       12.77        8.21      9.82 o 
  23   5  -8       57.30       70.27     13.46 o 
  24   5  -8        2.80       -7.88     13.71 o 
  25   5  -8       34.52       42.49     16.54 o 
  26   5  -8       11.74       14.95     14.16 o 
   0   6  -8      111.97      126.88     23.67 o 
   1   6  -8       38.61       27.63      9.58 o 
   2   6  -8       49.68       37.65      9.84 o 
   3   6  -8       98.60      107.84     13.16 o 
   4   6  -8       21.66       33.83      8.94 o 
   5   6  -8      130.52      122.22     17.90 o 
   6   6  -8       40.72       39.57      9.25 o 
   7   6  -8       36.25       42.32      9.58 o 
   8   6  -8       16.01       27.37      9.49 o 
   9   6  -8       53.61       66.59     11.28 o 
  10   6  -8       37.75       56.12     11.47 o 
  11   6  -8      117.64      139.27     14.80 o 
  12   6  -8       15.75        0.98     10.81 o 
  13   6  -8       53.16       46.37     12.37 o 
  14   6  -8      104.96      117.44     13.33 o 
  15   6  -8       18.29       24.76      8.17 o 
  16   6  -8        6.83        9.96      7.84 o 
  17   6  -8        7.93       13.45      8.48 o 
  18   6  -8        3.65       13.82      8.88 o 
  19   6  -8       11.05       -6.53      9.10 o 
   2   0  -7     7517.38     8149.44    231.88 o 
   4   0  -7    10942.22    13144.77    554.04 o 
   6   0  -7      181.80      175.94     26.10 o 
   8   0  -7     4729.97     4909.44    145.39 o 
  10   0  -7     1495.95     1482.14     45.68 o 
  12   0  -7       32.93       16.42      6.42 o 
  14   0  -7      417.23      391.43     46.04 o 
  16   0  -7      111.86      130.78     14.40 o 
  18   0  -7      116.79      151.93     14.39 o 
  20   0  -7      934.43     1132.59     50.68 o 
  22   0  -7     1700.90     1683.86     81.34 o 
  24   0  -7      184.81      209.48     24.11 o 
  26   0  -7      501.06      552.76     75.75 o 
  28   0  -7      100.24       57.98     25.88 o 
  30   0  -7      284.66      294.13     53.50 o 
  32   0  -7       20.47       13.17     23.03 o 
  34   0  -7       86.63       57.14     28.58 o 
  36   0  -7      100.97       72.47     30.78 o 
  38   0  -7        5.65       52.72     30.46 o 
  40   0  -7       67.86       40.10     29.65 o 
   0   1  -7     2927.18     3174.48     84.16 o 
   1   1  -7      781.97      708.18     18.16 o 
   2   1  -7     7261.92     7966.63    132.22 o 
   3   1  -7      271.85      261.39     10.23 o 
   4   1  -7     1178.97     1377.64     26.43 o 
   5   1  -7        8.58       -4.39      4.65 o 
   6   1  -7     2472.94     2690.37     55.55 o 
   7   1  -7      975.28      897.96     22.14 o 
   8   1  -7       86.08       87.52      9.43 o 
   9   1  -7      842.65      762.14     26.22 o 
  10   1  -7     2639.43     2737.94     50.95 o 
  11   1  -7      120.68      111.15      9.03 o 
  12   1  -7      133.53      153.06     10.13 o 
  13   1  -7      833.16      780.85     27.38 o 
  14   1  -7     1942.76     2126.72     42.03 o 
  15   1  -7        7.13        3.92      5.99 o 
  16   1  -7      119.63      153.98     11.76 o 
  17   1  -7       33.81       34.96      7.20 o 
  18   1  -7      405.05      363.43     17.85 o 
  19   1  -7      254.46      235.69     15.96 o 
  20   1  -7       20.93       27.36      8.66 o 
  21   1  -7       34.41       21.62      8.32 o 
  22   1  -7       93.75      101.77     14.49 o 
  23   1  -7       21.06       16.31      9.77 o 
  24   1  -7      154.25      161.44     17.26 o 
  25   1  -7      154.67      161.79     18.18 o 
  26   1  -7       46.29       48.19     13.53 o 
  27   1  -7      326.98      347.37     29.81 o 
  28   1  -7      252.27      246.10     25.36 o 
  29   1  -7       56.90       58.67     20.24 o 
  30   1  -7       97.18      121.71     20.80 o 
  31   1  -7       72.70       67.65     23.66 o 
  32   1  -7      132.21       99.57     21.32 o 
  33   1  -7        0.36       -3.72     15.50 o 
  34   1  -7       19.40       -0.76     22.14 o 
  35   1  -7        0.48      -16.89     16.89 o 
  36   1  -7       18.46       14.26     18.18 o 
  37   1  -7       15.61       23.52     23.84 o 
  38   1  -7       77.88       52.60     25.51 o 
  39   1  -7        3.29       14.19     23.35 o 
   1   2  -7     1563.08     1465.19     30.13 o 
   2   2  -7       33.62       17.69      4.87 o 
   3   2  -7      770.36      729.48     21.16 o 
   4   2  -7      106.29       95.57      6.98 o 
   5   2  -7      226.71      211.06     10.65 o 
   6   2  -7      343.45      370.84     13.11 o 
   7   2  -7      388.88      413.30     13.06 o 
   8   2  -7     5993.90     6677.57    111.32 o 
   9   2  -7       41.25       43.95      6.03 o 
  10   2  -7      636.75      615.82     17.61 o 
  11   2  -7      370.01      313.27     12.94 o 
  12   2  -7       27.35       20.64      6.00 o 
  13   2  -7       29.55       31.23      6.71 o 
  14   2  -7       28.23       30.54      6.83 o 
  15   2  -7      237.57      208.57     11.99 o 
  16   2  -7       11.59       22.10      7.22 o 
  17   2  -7      225.48      223.69     13.95 o 
  18   2  -7      845.11      813.97     26.65 o 
  19   2  -7       80.01       71.67      9.91 o 
  20   2  -7       55.81       49.99      9.09 o 
  21   2  -7       82.71       78.39     11.32 o 
  22   2  -7     1285.90     1272.13     33.45 o 
  23   2  -7     1200.28     1197.61     32.88 o 
  24   2  -7      177.81      179.48     15.64 o 
  25   2  -7      282.20      267.85     19.30 o 
  26   2  -7       84.09       88.29     14.29 o 
  27   2  -7       11.25       15.48     12.81 o 
  28   2  -7       28.37       10.75     13.05 o 
  29   2  -7       75.82       61.26     16.09 o 
  30   2  -7      289.76      327.32     35.86 o 
  31   2  -7      110.73       69.83     21.99 o 
  32   2  -7       59.60       72.28     23.32 o 
  33   2  -7        0.21      -17.94     17.94 o 
  34   2  -7        6.98      -18.42     18.42 o 
  35   2  -7        1.87       39.35     23.36 o 
  36   2  -7      149.23      156.09     30.13 o 
  37   2  -7       67.88       85.85     27.33 o 
  38   2  -7        9.57       23.96     23.95 o 
   0   3  -7        8.71       24.77      7.01 o 
   1   3  -7      322.71      308.32     11.13 o 
   2   3  -7       46.15       42.74      5.29 o 
   3   3  -7       87.75       86.12      6.44 o 
   4   3  -7       21.63       13.19      5.11 o 
   5   3  -7      669.83      609.06     15.78 o 
   6   3  -7      969.33     1071.77     22.14 o 
   7   3  -7      368.16      329.62     11.35 o 
   8   3  -7      463.75      516.00     14.62 o 
   9   3  -7      173.20      180.68     10.59 o 
  10   3  -7      254.20      257.63     14.92 o 
  11   3  -7      704.63      644.37     18.15 o 
  12   3  -7     1247.76     1291.57     29.37 o 
  13   3  -7      726.80      684.28     19.86 o 
  14   3  -7      389.20      441.22     17.26 o 
  15   3  -7      144.55      141.67     10.49 o 
  16   3  -7      279.68      256.02     14.62 o 
  17   3  -7      134.96      126.90     11.67 o 
  18   3  -7      476.71      548.79     20.44 o 
  19   3  -7       15.20       19.58      9.40 o 
  20   3  -7      200.87      207.43     14.70 o 
  21   3  -7      176.35      156.24     16.18 o 
  22   3  -7      260.68      251.89     18.38 o 
  23   3  -7       68.64       65.97     12.13 o 
  24   3  -7       93.17      126.12     15.16 o 
  25   3  -7      403.20      401.30     29.02 o 
  26   3  -7       90.34       79.72     17.54 o 
  27   3  -7       25.39       -4.79     14.29 o 
  28   3  -7       52.69       63.80     15.43 o 
  29   3  -7       40.34       34.17     14.82 o 
  30   3  -7       33.46       49.05     15.82 o 
  31   3  -7      215.95      289.90     25.67 o 
  32   3  -7       84.47       81.82     19.15 o 
  33   3  -7       33.00       49.51     22.06 o 
  34   3  -7       52.14       53.53     21.49 o 
  35   3  -7        1.15       -6.36     23.99 o 
  36   3  -7       19.29       44.20     23.82 o 
   1   4  -7      333.26      342.19     13.05 o 
   2   4  -7       80.94       86.68      9.88 o 
   3   4  -7       22.16       13.60      4.90 o 
   4   4  -7       17.57        4.83      4.65 o 
   5   4  -7      311.67      309.21     13.41 o 
   6   4  -7      132.23      168.40      9.65 o 
   7   4  -7      223.83      197.64      9.71 o 
   8   4  -7      327.69      347.34     13.55 o 
   9   4  -7      458.18      441.26     15.75 o 
  10   4  -7     1724.26     1673.55     37.53 o 
  11   4  -7      455.19      425.93     14.47 o 
  12   4  -7      480.45      543.39     16.72 o 
  13   4  -7      312.13      305.84     13.04 o 
  14   4  -7       31.34       33.48      6.78 o 
  15   4  -7      135.96      132.88     10.90 o 
  16   4  -7      340.58      401.69     16.22 o 
  17   4  -7       79.51      100.56      9.63 o 
  18   4  -7       71.80       59.00      9.13 o 
  19   4  -7       27.25       32.99      8.90 o 
  20   4  -7       60.56       82.72     10.61 o 
  21   4  -7        7.32       14.88      8.44 o 
  22   4  -7       30.66       31.11      9.66 o 
  23   4  -7       57.90       39.08     10.33 o 
  24   4  -7       58.90       79.32     14.68 o 
  25   4  -7       45.54       24.84     15.64 o 
  26   4  -7       34.52       11.63     11.83 o 
  27   4  -7      251.86      286.83     23.29 o 
  28   4  -7       25.27       27.13     13.77 o 
  29   4  -7       77.14       67.43     16.05 o 
  30   4  -7       11.73        4.15     14.90 o 
  31   4  -7       10.94        2.77     15.60 o 
  32   4  -7       10.75       -2.32     15.61 o 
  33   4  -7       45.42       53.70     19.62 o 
   0   5  -7      209.06      179.90     24.62 o 
   1   5  -7      113.01      114.06     15.62 o 
   2   5  -7       46.11       59.60     12.00 o 
   3   5  -7      255.29      260.37     15.98 o 
   4   5  -7      142.46      186.22     14.08 o 
   5   5  -7        2.42       -7.77      7.77 o 
   6   5  -7       41.02       47.63     12.44 o 
   7   5  -7       71.83       81.90      9.99 o 
   8   5  -7       44.61       45.81      9.05 o 
   9   5  -7       84.26       85.53     10.93 o 
  10   5  -7       75.45       70.65     10.79 o 
  11   5  -7       29.15       18.76      9.12 o 
  12   5  -7      127.86      163.89     19.00 o 
  13   5  -7       26.77       14.49      9.62 o 
  14   5  -7        2.76       10.85      6.60 o 
  15   5  -7      184.42      188.41     12.50 o 
  16   5  -7       33.58       37.27     13.85 o 
  17   5  -7      231.93      236.79     20.06 o 
  18   5  -7       63.63       62.91      9.57 o 
  19   5  -7      133.56      122.40     11.72 o 
  20   5  -7       60.26       50.38     10.00 o 
  21   5  -7      259.28      307.84     19.50 o 
  22   5  -7       11.98       -5.68      8.78 o 
  23   5  -7       30.32       36.35     12.53 o 
  24   5  -7       49.97       50.27     11.88 o 
  25   5  -7       42.94       49.37     13.69 o 
  26   5  -7       45.71       50.91     13.88 o 
  27   5  -7       22.07       20.05     12.92 o 
  28   5  -7       12.93        4.73     12.78 o 
   1   6  -7       65.08       91.82     13.62 o 
   2   6  -7       46.87       41.15     11.59 o 
   3   6  -7      107.74       97.25     11.50 o 
   4   6  -7       21.34       13.96      7.15 o 
   5   6  -7       98.89      108.08     10.53 o 
   6   6  -7       13.34       -2.66      6.74 o 
   7   6  -7       49.75       65.17      9.05 o 
   8   6  -7       45.95       53.77      9.30 o 
   9   6  -7       48.61       78.19     12.30 o 
  10   6  -7       41.32       42.89     12.57 o 
  11   6  -7       67.98       68.39      9.63 o 
  12   6  -7       61.73       68.53     12.21 o 
  13   6  -7       33.71       42.61     11.22 o 
  14   6  -7       59.73       88.20     13.80 o 
  15   6  -7       70.19       83.51     17.36 o 
  16   6  -7       38.64       39.04      9.25 o 
  17   6  -7        5.48       -0.69      7.57 o 
  18   6  -7       54.22       33.48      9.56 o 
  19   6  -7        6.75       -5.33      9.32 o 
  20   6  -7        1.59       -8.79      8.79 o 
   0   7  -7       76.90       98.47     21.78 o 
   1   7  -7        7.51       44.50     18.94 o 
   2   7  -7       13.96       18.69     12.67 o 
   0   0  -6      601.07      568.02     29.46 o 
   2   0  -6     7999.03     8899.19    251.90 o 
   4   0  -6      582.18      558.60     21.30 o 
   6   0  -6      691.08      823.56     42.61 o 
   8   0  -6     2452.03     2711.66     73.20 o 
  10   0  -6     4477.25     4767.60    120.94 o 
  12   0  -6      533.54      691.15     27.33 o 
  14   0  -6    12753.88    14149.33    348.08 o 
  16   0  -6      709.74      775.16     51.33 o 
  18   0  -6     1907.00     1935.79     81.45 o 
  20   0  -6      385.69      380.82     21.39 o 
  22   0  -6      515.29      599.47     35.91 o 
  24   0  -6      455.67      422.71     40.69 o 
  26   0  -6      757.88      783.78     46.94 o 
  28   0  -6      121.00      121.46     27.30 o 
  30   0  -6        9.33      -19.11     19.11 o 
  32   0  -6       96.65      101.66     28.58 o 
  34   0  -6       29.01      -19.21     24.07 o 
  36   0  -6        4.97      -10.42     24.10 o 
  38   0  -6       34.25       26.21     35.03 o 
  40   0  -6        3.77       10.80     29.12 o 
   1   1  -6     1812.79     1504.34     27.15 o 
   2   1  -6     1975.81     1924.11     33.22 o 
   3   1  -6      694.29      677.04     17.29 o 
   4   1  -6     1859.16     1902.36     33.69 o 
   5   1  -6      131.52      127.60      8.52 o 
   6   1  -6     4426.97     5109.59     89.93 o 
   7   1  -6     1170.04      961.37     20.84 o 
   8   1  -6     1205.84     1253.73     27.46 o 
   9   1  -6      362.55      389.98     13.55 o 
  10   1  -6      771.21      842.37     19.88 o 
  11   1  -6      207.80      187.44      9.68 o 
  12   1  -6      892.67      979.85     23.95 o 
  13   1  -6      442.28      465.50     16.17 o 
  14   1  -6      117.75      144.70      9.33 o 
  15   1  -6      113.55      109.88      9.32 o 
  16   1  -6      492.55      517.11     24.48 o 
  17   1  -6      294.97      310.90     25.40 o 
  18   1  -6     1313.23     1374.57     35.19 o 
  19   1  -6       25.17       41.01      8.75 o 
  20   1  -6        8.89       15.25      7.28 o 
  21   1  -6      610.81      678.29     41.10 o 
  22   1  -6      829.44      829.37     27.59 o 
  23   1  -6      669.60      601.49     27.08 o 
  24   1  -6       61.26       61.18     18.63 o 
  25   1  -6        9.72       -1.03     10.76 o 
  26   1  -6      646.15      679.18     33.43 o 
  27   1  -6       14.18       17.78     11.96 o 
  28   1  -6       12.92        8.98     11.43 o 
  29   1  -6       87.51       76.76     17.85 o 
  30   1  -6       94.86      121.46     20.48 o 
  31   1  -6       50.25       57.13     19.11 o 
  32   1  -6       41.60       28.98     17.09 o 
  33   1  -6      104.57       86.64     25.56 o 
  34   1  -6       22.85       12.92     18.08 o 
  35   1  -6        3.33        7.10     16.75 o 
  36   1  -6       15.46       10.61     17.95 o 
  37   1  -6       19.46       46.13     23.67 o 
  38   1  -6      117.06      155.72     30.71 o 
  39   1  -6        5.46       -0.06     22.53 o 
  40   1  -6       11.75       27.18     22.67 o 
   0   2  -6     8484.27    10696.62    258.83 o 
   1   2  -6     3696.93     3387.18     60.35 o 
   2   2  -6      210.34      236.05      9.05 o 
   3   2  -6      126.31       94.30      6.19 o 
   4   2  -6      452.52      493.71     14.44 o 
   5   2  -6       10.18        9.86      4.00 o 
   6   2  -6       14.57       27.39      5.10 o 
   7   2  -6      580.33      485.80     13.55 o 
   8   2  -6      268.05      271.52     12.58 o 
   9   2  -6       99.54      100.51      9.36 o 
  10   2  -6      846.94      843.74     20.74 o 
  11   2  -6      958.28      913.04     21.95 o 
  12   2  -6       31.93       42.13      6.08 o 
  13   2  -6      287.30      253.81     14.41 o 
  14   2  -6     2919.88     3147.82     61.16 o 
  15   2  -6     1506.66     1355.14     31.42 o 
  16   2  -6      246.32      262.62     12.51 o 
  17   2  -6      112.03      103.50     10.11 o 
  18   2  -6     2381.31     2575.82     56.34 o 
  19   2  -6      139.21      129.34     11.15 o 
  20   2  -6      163.22      175.29     12.78 o 
  21   2  -6      416.15      373.52     17.70 o 
  22   2  -6      346.04      338.05     18.43 o 
  23   2  -6      290.56      249.64     17.61 o 
  24   2  -6      454.52      491.33     24.99 o 
  25   2  -6       14.35       15.90     10.36 o 
  26   2  -6      903.22      924.83     47.80 o 
  27   2  -6      146.00      152.26     17.54 o 
  28   2  -6       16.81       19.82     12.32 o 
  29   2  -6       26.62       27.89     13.31 o 
  30   2  -6       21.81       20.14     13.68 o 
  31   2  -6       83.51       88.37     26.48 o 
  32   2  -6       54.15       77.49     23.49 o 
  33   2  -6       68.83       92.06     23.82 o 
  34   2  -6       97.18       69.12     25.69 o 
  35   2  -6        4.63       15.32     20.57 o 
  36   2  -6       16.91       22.96     19.96 o 
  37   2  -6       71.15       98.73     36.89 o 
  38   2  -6       57.87       27.24     24.41 o 
  39   2  -6        5.40       11.89     21.09 o 
   1   3  -6      337.79      302.18     10.59 o 
   2   3  -6     1061.24     1141.76     22.66 o 
   3   3  -6      107.23      101.97      6.01 o 
   4   3  -6       53.96       49.89      5.76 o 
   5   3  -6      455.29      379.93     11.63 o 
   6   3  -6       15.00       14.00      5.00 o 
   7   3  -6       80.74       70.19      6.71 o 
   8   3  -6      358.86      427.44     11.10 o 
   9   3  -6     1196.12     1174.21     22.76 o 
  10   3  -6     1159.15     1314.27     25.07 o 
  11   3  -6      375.92      317.37     10.70 o 
  12   3  -6      304.24      317.44     11.71 o 
  13   3  -6      245.28      235.38     10.75 o 
  14   3  -6      459.04      493.99     15.49 o 
  15   3  -6       62.15       65.79      7.27 o 
  16   3  -6        3.55        9.89      5.86 o 
  17   3  -6       69.48       73.47      8.63 o 
  18   3  -6     1450.15     1543.03     36.07 o 
  19   3  -6       53.86       76.29      9.75 o 
  20   3  -6      441.08      498.86     19.79 o 
  21   3  -6       45.50       52.34      9.33 o 
  22   3  -6      782.42      799.12     28.16 o 
  23   3  -6       44.07       43.15     10.45 o 
  24   3  -6       91.50       68.93     11.78 o 
  25   3  -6       38.88       34.97     10.09 o 
  26   3  -6       32.61       22.63     11.20 o 
  27   3  -6       31.32       19.37     11.10 o 
  28   3  -6       16.43       35.83     12.30 o 
  29   3  -6      411.13      432.77     26.41 o 
  30   3  -6       62.89       62.25     14.43 o 
  31   3  -6       18.49       17.12     12.77 o 
  32   3  -6       26.07       32.50     14.88 o 
  33   3  -6       25.78       26.31     17.44 o 
  34   3  -6      127.70      129.76     20.93 o 
  35   3  -6       20.67       21.61     29.87 o 
  36   3  -6       24.47       -8.27     27.96 o 
  37   3  -6       19.35       -1.39     22.17 o 
   0   4  -6       97.30       92.95     10.20 o 
   1   4  -6      351.91      331.03     12.16 o 
   2   4  -6      206.90      241.77     11.49 o 
   3   4  -6        2.41       10.30      4.31 o 
   4   4  -6      415.04      429.86     13.71 o 
   5   4  -6      268.98      238.89      9.04 o 
   6   4  -6       74.31       83.43      9.00 o 
   7   4  -6      367.65      313.70     10.65 o 
   8   4  -6      658.61      712.80     16.48 o 
   9   4  -6       56.05       53.54      6.82 o 
  10   4  -6     1223.83     1295.23     29.72 o 
  11   4  -6      488.89      527.89     17.03 o 
  12   4  -6      309.47      375.30     15.50 o 
  13   4  -6     1153.07     1009.57     22.62 o 
  14   4  -6      303.79      245.89     11.78 o 
  15   4  -6       75.99       69.08      7.69 o 
  16   4  -6       38.10       37.16      7.03 o 
  17   4  -6       68.82       85.56      8.65 o 
  18   4  -6       47.75       30.80      7.56 o 
  19   4  -6        0.64        7.89      7.45 o 
  20   4  -6       57.92       53.94     10.82 o 
  21   4  -6      162.77      151.42     12.92 o 
  22   4  -6      285.40      337.17     18.30 o 
  23   4  -6       20.75        7.31      9.05 o 
  24   4  -6      278.06      287.88     23.04 o 
  25   4  -6      327.30      393.29     23.29 o 
  26   4  -6       17.13       18.90     11.87 o 
  27   4  -6       74.72       55.09     16.49 o 
  28   4  -6       92.06      129.93     21.51 o 
  29   4  -6       10.68       19.93     13.53 o 
  30   4  -6       40.94       22.43     14.20 o 
  31   4  -6        8.14       -6.31     12.42 o 
  32   4  -6        1.70      -12.01     12.01 o 
  33   4  -6        6.41      -13.35     13.35 o 
  34   4  -6       16.97       19.41     17.81 o 
   1   5  -6        1.52       -6.36      6.36 o 
   2   5  -6      146.34      173.26     11.87 o 
   3   5  -6      177.19      150.61     10.96 o 
   4   5  -6      507.21      538.83     20.98 o 
   5   5  -6      171.15      169.33     10.29 o 
   6   5  -6      581.14      529.54     17.10 o 
   7   5  -6       42.48       41.69      7.48 o 
   8   5  -6       26.75       30.04      6.46 o 
   9   5  -6      293.51      283.45     16.10 o 
  10   5  -6      253.88      242.09     15.85 o 
  11   5  -6      139.75      135.86     13.01 o 
  12   5  -6       31.67       26.65      9.64 o 
  13   5  -6       24.26       24.47      8.51 o 
  14   5  -6       24.51       23.48      8.72 o 
  15   5  -6      167.25      149.81     11.46 o 
  16   5  -6       69.14       76.24      8.53 o 
  17   5  -6      461.35      486.94     18.72 o 
  18   5  -6      174.88      159.89     12.65 o 
  19   5  -6       68.02       85.81      9.97 o 
  20   5  -6       33.42       25.77     10.50 o 
  21   5  -6      289.96      323.90     18.08 o 
  22   5  -6       29.51       44.49     10.56 o 
  23   5  -6      105.33      110.01     12.96 o 
  24   5  -6       22.16       17.04     10.07 o 
  25   5  -6       43.24       36.34     14.17 o 
  26   5  -6       23.83       14.90     12.50 o 
  27   5  -6        3.32       -0.15     11.79 o 
  28   5  -6       79.63       67.07     15.75 o 
  29   5  -6       15.91       18.22     13.80 o 
   0   6  -6       57.45       98.47     18.94 o 
   1   6  -6       83.52       96.58     22.72 o 
   2   6  -6       24.11       25.63      9.55 o 
   3   6  -6       54.66       50.41     15.62 o 
   4   6  -6       15.79       19.44      6.80 o 
   5   6  -6       18.50       -2.97      6.61 o 
   6   6  -6       96.90      112.86      9.16 o 
   7   6  -6       42.06       41.40     11.24 o 
   8   6  -6       26.52       27.10      7.56 o 
   9   6  -6       93.30       96.75     10.71 o 
  10   6  -6        2.51        4.66      7.50 o 
  11   6  -6       22.17       18.02      8.59 o 
  12   6  -6       23.54       19.10      9.63 o 
  13   6  -6      121.61      163.03     15.58 o 
  14   6  -6       23.02       39.35     11.21 o 
  15   6  -6       24.39       37.32     11.68 o 
  16   6  -6       37.29       26.18     12.06 o 
  17   6  -6       76.16       90.74     15.10 o 
  18   6  -6      134.46      139.30     12.38 o 
  19   6  -6       20.77       26.99      9.04 o 
  20   6  -6       18.82        9.11      8.51 o 
  21   6  -6       48.48       69.79     11.85 o 
  22   6  -6       10.08        4.49      9.53 o 
   1   7  -6        3.84      -14.20     14.20 o 
   2   7  -6        1.01       -5.68     16.10 o 
   3   7  -6       49.15       43.74     15.62 o 
   4   7  -6       10.45       12.31     11.03 o 
   5   7  -6       69.23       63.54     13.86 o 
   6   7  -6       27.20       35.86     11.70 o 
   7   7  -6        0.04        6.91     10.87 o 
   8   7  -6       24.35       36.09     12.65 o 
   2   0  -5     6332.01     6689.38    196.24 o 
   4   0  -5     3835.68     4555.49    195.21 o 
   6   0  -5     3909.62     4356.60    128.45 o 
   8   0  -5      226.36      243.39     16.47 o 
  10   0  -5     6322.00     7295.79    182.46 o 
  12   0  -5     9081.56     9872.36    278.45 o 
  14   0  -5     2613.04     2903.95     81.54 o 
  16   0  -5     1798.50     1889.73     55.96 o 
  18   0  -5     1187.76     1329.87     45.78 o 
  20   0  -5     1082.91     1128.68     48.65 o 
  22   0  -5     3426.94     4136.95    130.02 o 
  24   0  -5      458.76      543.10     64.86 o 
  26   0  -5      355.31      370.21     78.59 o 
  28   0  -5       24.23       52.26     22.42 o 
  30   0  -5      332.16      300.91     61.54 o 
  32   0  -5       93.60       91.16     29.12 o 
  34   0  -5        5.97       16.88     33.14 o 
  36   0  -5        7.70       51.94     31.25 o 
  38   0  -5       10.60       31.72     27.45 o 
  40   0  -5       67.99       22.25     28.12 o 
   0   1  -5      464.93      553.47     17.32 o 
   1   1  -5     1513.53     1262.78     23.75 o 
   2   1  -5      123.31      140.99      6.27 o 
   3   1  -5     2331.00     1856.18     32.95 o 
   4   1  -5    12000.20    13349.91    199.56 o 
   5   1  -5      810.96      729.60     18.23 o 
   6   1  -5      207.28      220.03      8.32 o 
   7   1  -5      715.72      625.13     15.05 o 
   8   1  -5      624.62      598.72     15.72 o 
   9   1  -5       61.76       50.83      5.80 o 
  10   1  -5     2162.54     2399.18     41.53 o 
  11   1  -5      420.78      447.00     14.68 o 
  12   1  -5      342.09      347.52     17.11 o 
  13   1  -5     1070.70      974.59     24.07 o 
  14   1  -5     4757.96     5500.77    100.92 o 
  15   1  -5        6.37        0.26      4.88 o 
  16   1  -5      630.17      668.62     20.94 o 
  17   1  -5      532.61      464.03     25.32 o 
  18   1  -5      239.21      247.70     23.79 o 
  19   1  -5      196.42      192.54     12.10 o 
  20   1  -5       82.68       82.46      9.11 o 
  21   1  -5       97.28       99.85      9.83 o 
  22   1  -5        5.62       -6.13      6.13 o 
  23   1  -5      278.98      297.80     17.45 o 
  24   1  -5      520.45      498.60     26.68 o 
  25   1  -5      171.83      189.98     18.15 o 
  26   1  -5      145.89      158.15     19.86 o 
  27   1  -5       31.86       19.56     12.31 o 
  28   1  -5      321.72      342.42     25.29 o 
  29   1  -5       59.16       21.15     17.96 o 
  30   1  -5       32.30       59.40     17.16 o 
  31   1  -5      482.70      460.92     33.92 o 
  32   1  -5      116.62      148.07     23.34 o 
  33   1  -5       26.73       60.73     18.32 o 
  34   1  -5       51.94       31.92     18.31 o 
  35   1  -5      132.97      112.00     22.69 o 
  36   1  -5       65.54       76.17     20.28 o 
  37   1  -5        7.77       21.25     34.69 o 
  38   1  -5       55.11       65.38     26.65 o 
  39   1  -5       11.70        8.48     21.83 o 
  40   1  -5       12.28       29.55     24.56 o 
  41   1  -5        0.80       14.87     22.76 o 
   1   2  -5     5275.45     4733.14     81.25 o 
   2   2  -5      288.22      293.36     12.34 o 
   3   2  -5       29.29       27.06      3.16 o 
   4   2  -5     1118.81     1218.47     24.24 o 
   5   2  -5       23.51       19.25      3.61 o 
   6   2  -5      408.44      500.56     12.00 o 
   7   2  -5     1815.84     1740.19     30.31 o 
   8   2  -5     1590.55     1931.01     33.08 o 
   9   2  -5      457.44      449.56     12.77 o 
  10   2  -5     1905.70     2160.57     37.36 o 
  11   2  -5       64.48       62.53      5.95 o 
  12   2  -5     1612.45     1606.13     31.21 o 
  13   2  -5       93.33       85.51      6.89 o 
  14   2  -5      167.40      192.75      9.41 o 
  15   2  -5      694.35      762.03     18.38 o 
  16   2  -5     2034.15     2111.73     39.05 o 
  17   2  -5     3104.44     3070.98     54.49 o 
  18   2  -5      598.65      702.83     20.57 o 
  19   2  -5      772.81      764.20     22.85 o 
  20   2  -5      467.46      519.56     21.86 o 
  21   2  -5      357.51      377.55     17.22 o 
  22   2  -5       46.45       41.96      9.08 o 
  23   2  -5      117.87      135.31     13.21 o 
  24   2  -5      490.68      583.72     23.01 o 
  25   2  -5      404.31      455.78     22.37 o 
  26   2  -5      934.24      985.49     33.67 o 
  27   2  -5       13.79        6.96     10.17 o 
  28   2  -5        1.40        0.17      9.60 o 
  29   2  -5       97.98      106.09     15.14 o 
  30   2  -5       53.62       51.62     12.97 o 
  31   2  -5       32.43       46.76     16.67 o 
  32   2  -5      248.57      269.78     32.89 o 
  33   2  -5       23.23       18.08     20.32 o 
  34   2  -5       26.63       33.68     32.49 o 
  35   2  -5        0.09       -0.17     20.48 o 
  36   2  -5      111.53      128.58     27.68 o 
  37   2  -5       42.57       28.76     22.51 o 
  38   2  -5        8.54       -4.16     20.23 o 
  39   2  -5       21.69       45.37     23.54 o 
  40   2  -5       64.76       12.41     24.30 o 
   0   3  -5     2836.33     3496.37    100.16 o 
   1   3  -5      247.06      267.62      9.74 o 
   2   3  -5      403.76      486.36     13.72 o 
   3   3  -5      813.56      740.79     17.09 o 
   4   3  -5     1907.11     1985.77     38.34 o 
   5   3  -5      806.97      810.75     18.56 o 
   6   3  -5      907.50      922.33     26.82 o 
   7   3  -5      966.77      946.70     20.28 o 
   8   3  -5      120.41      131.45     10.38 o 
   9   3  -5      570.94      509.08     14.14 o 
  10   3  -5       36.94       36.21      5.40 o 
  11   3  -5      161.12      129.21      8.46 o 
  12   3  -5      112.50      132.75      7.13 o 
  13   3  -5      675.75      652.56     16.47 o 
  14   3  -5      222.76      254.31     10.61 o 
  15   3  -5       52.08       44.55      6.39 o 
  16   3  -5      265.12      259.99     12.18 o 
  17   3  -5      351.15      329.56     13.53 o 
  18   3  -5      466.12      531.83     17.52 o 
  19   3  -5       76.63       74.63      9.40 o 
  20   3  -5      626.67      655.47     21.66 o 
  21   3  -5        0.53       17.76      7.56 o 
  22   3  -5      260.95      297.76     15.95 o 
  23   3  -5      580.15      574.25     22.76 o 
  24   3  -5       47.53       34.50      9.61 o 
  25   3  -5      207.12      247.57     19.15 o 
  26   3  -5       13.86        9.18     10.60 o 
  27   3  -5      151.90      164.39     15.40 o 
  28   3  -5        4.50        5.60     10.01 o 
  29   3  -5      415.69      451.04     24.07 o 
  30   3  -5       74.04       79.84     13.84 o 
  31   3  -5      208.25      252.26     26.96 o 
  32   3  -5      190.41      219.25     21.95 o 
  33   3  -5       10.20       27.68     13.65 o 
  34   3  -5       61.79       81.67     21.40 o 
  35   3  -5        1.16       -7.99     19.35 o 
  36   3  -5      188.35      173.87     30.78 o 
  37   3  -5        8.09       28.18     26.61 o 
  38   3  -5       23.22        5.27     21.58 o 
   1   4  -5      387.63      359.39     11.05 o 
   2   4  -5       23.11       22.88      4.62 o 
   3   4  -5      236.11      206.35      8.96 o 
   4   4  -5     1099.87     1360.27     34.86 o 
   5   4  -5       55.90       45.22      5.35 o 
   6   4  -5      589.17      581.24     16.94 o 
   7   4  -5       57.91       59.12      6.27 o 
   8   4  -5        4.88        0.66      4.04 o 
   9   4  -5      752.02      742.51     17.95 o 
  10   4  -5      126.06      107.54      7.55 o 
  11   4  -5      156.57      133.95      9.30 o 
  12   4  -5     2002.50     2103.53     44.81 o 
  13   4  -5       30.77       48.32      7.62 o 
  14   4  -5       27.20       24.76      5.73 o 
  15   4  -5      226.44      244.82     11.71 o 
  16   4  -5      473.74      482.28     16.90 o 
  17   4  -5       81.62       87.19      8.58 o 
  18   4  -5       13.50       14.66      6.72 o 
  19   4  -5       13.86       12.16      6.90 o 
  20   4  -5       37.28       28.16      8.34 o 
  21   4  -5      225.71      199.88     17.85 o 
  22   4  -5      146.43      125.91     12.57 o 
  23   4  -5      358.79      372.05     19.72 o 
  24   4  -5      138.01      166.24     14.36 o 
  25   4  -5       81.24       85.59     12.63 o 
  26   4  -5        3.53       -6.11     11.88 o 
  27   4  -5      188.76      191.47     19.38 o 
  28   4  -5       69.21       80.09     15.22 o 
  29   4  -5       46.05       54.62     14.88 o 
  30   4  -5       37.43       21.33     13.10 o 
  31   4  -5       15.09       11.42     13.23 o 
  32   4  -5       12.33       14.67     14.31 o 
  33   4  -5       77.53       98.67     18.47 o 
  34   4  -5        2.70       12.75     14.62 o 
   0   5  -5      179.33      192.98     23.67 o 
   1   5  -5      796.02      731.80     22.08 o 
   2   5  -5      318.42      356.26     13.50 o 
   3   5  -5      225.70      184.41      9.55 o 
   4   5  -5      515.61      451.64     37.87 o 
   5   5  -5      351.80      297.25     21.14 o 
   6   5  -5      106.78       79.62     24.62 o 
   7   5  -5      485.07      471.55     30.04 o 
   8   5  -5      101.12      113.39      7.73 o 
   9   5  -5      137.78      135.14      8.70 o 
  10   5  -5       37.64       39.09      7.93 o 
  11   5  -5        5.94        1.60      7.34 o 
  12   5  -5      192.90      199.50     15.03 o 
  13   5  -5        1.94        5.22      8.48 o 
  14   5  -5       96.73      104.66     11.38 o 
  15   5  -5      105.23       98.48     14.39 o 
  16   5  -5       44.43       37.45      8.48 o 
  17   5  -5       34.11       46.31      7.50 o 
  18   5  -5      254.93      260.99     14.32 o 
  19   5  -5       14.76       10.50      7.26 o 
  20   5  -5       21.67       27.40      8.28 o 
  21   5  -5       69.09       97.82     11.74 o 
  22   5  -5        4.56        8.97      8.54 o 
  23   5  -5       37.84       34.02      9.82 o 
  24   5  -5       56.60       60.89     11.53 o 
  25   5  -5      127.31      158.62     17.22 o 
  26   5  -5       16.14       21.17     12.20 o 
  27   5  -5        7.60       -8.99     10.99 o 
  28   5  -5       22.09       17.67     13.12 o 
  29   5  -5        1.92       -8.03     12.33 o 
  30   5  -5       14.94       14.91     14.25 o 
   1   6  -5      140.69      142.86     15.62 o 
   2   6  -5       24.81       31.15      9.28 o 
   3   6  -5       12.58       -1.58      6.77 o 
   4   6  -5       21.49       23.67     17.04 o 
   5   6  -5      162.40      139.72     16.38 o 
   6   6  -5       21.50       26.79     11.73 o 
   7   6  -5       11.24       14.69     11.73 o 
   8   6  -5       42.43       53.76     14.96 o 
   9   6  -5      182.99      164.06     20.93 o 
  10   6  -5        3.93        6.78      6.64 o 
  11   6  -5       12.93       13.57      8.27 o 
  12   6  -5       17.18       14.25      8.72 o 
  13   6  -5       20.89       11.18     12.57 o 
  14   6  -5       16.31       38.22     10.91 o 
  15   6  -5        3.61        0.17     10.10 o 
  16   6  -5       69.40       69.28     13.39 o 
  17   6  -5       26.46       17.77      8.97 o 
  18   6  -5       27.66       15.14      7.87 o 
  19   6  -5       53.57       52.72     10.04 o 
  20   6  -5        1.15       -3.63      8.14 o 
  21   6  -5       14.03       10.47      9.67 o 
  22   6  -5        4.31        9.24      9.89 o 
  23   6  -5      109.00      150.60     17.02 o 
   0   7  -5       11.20       29.35     14.20 o 
   1   7  -5       37.15       24.16     10.23 o 
   2   7  -5      113.48      146.76     24.62 o 
   3   7  -5       40.42       24.73     11.70 o 
   4   7  -5       31.46       89.62     14.96 o 
   5   7  -5       41.04       17.89     12.51 o 
   6   7  -5       67.98       35.41     14.29 o 
   7   7  -5       32.64       31.72     14.73 o 
   8   7  -5       14.12       31.04     14.79 o 
   9   7  -5       34.07       31.27     12.88 o 
  10   7  -5       82.58       98.05     19.99 o 
  11   7  -5        5.21       19.88     13.75 o 
   0   0  -4     3940.23     3694.15    105.14 o 
   2   0  -4    55142.41    60137.12   1148.09 o 
   4   0  -4     8954.90    10378.45    301.04 o 
   6   0  -4      126.82      116.54     12.40 o 
   8   0  -4    13867.02    16281.57    975.95 o 
  10   0  -4     1734.73     1879.50     53.09 o 
  12   0  -4     2926.82     2992.93     73.83 o 
  14   0  -4      163.79      226.86     30.78 o 
  16   0  -4      409.49      375.67     25.87 o 
  18   0  -4       94.55      112.20     18.32 o 
  20   0  -4     1980.02     2432.52    170.33 o 
  22   0  -4      448.54      413.57     30.04 o 
  24   0  -4      985.30      953.64     56.13 o 
  26   0  -4       80.84       90.44     28.01 o 
  28   0  -4      105.57       84.03     35.98 o 
  30   0  -4      105.17       68.35     24.43 o 
  32   0  -4     1102.62     1163.49    100.36 o 
  34   0  -4      140.12      132.66     32.14 o 
  36   0  -4       11.06        0.00     22.06 o 
  38   0  -4       55.77      138.53     35.99 o 
  40   0  -4       77.62      136.91     35.81 o 
  42   0  -4       68.32       17.99     44.50 o 
   1   1  -4     4089.51     3553.22     55.46 o 
   2   1  -4      815.90     1004.42     19.93 o 
   3   1  -4      732.99      624.99     15.26 o 
   4   1  -4    13073.03    14295.80    228.11 o 
   5   1  -4     3498.77     3018.60     63.16 o 
   6   1  -4      315.44      330.63      9.18 o 
   7   1  -4      644.67      572.49     12.93 o 
   8   1  -4     6065.58     6757.63    103.52 o 
   9   1  -4     1682.74     1419.88     26.13 o 
  10   1  -4     3304.49     3575.67     62.72 o 
  11   1  -4     1115.45      966.68     20.08 o 
  12   1  -4     4518.50     5095.77     81.72 o 
  13   1  -4      202.45      176.03     10.99 o 
  14   1  -4      591.97      581.40     17.08 o 
  15   1  -4     1028.10      873.49     23.22 o 
  16   1  -4      390.35      437.55     18.79 o 
  17   1  -4      856.05      703.29     21.52 o 
  18   1  -4     1417.19     1616.98     36.79 o 
  19   1  -4       70.31       68.13      9.06 o 
  20   1  -4       90.84      114.38      9.92 o 
  21   1  -4       85.01      102.62      9.58 o 
  22   1  -4      225.43      264.34     14.01 o 
  23   1  -4       28.80        7.24      8.05 o 
  24   1  -4      919.73      944.92     29.74 o 
  25   1  -4      713.11      725.40     30.66 o 
  26   1  -4       17.81       18.76     11.85 o 
  27   1  -4      446.63      489.76     28.18 o 
  28   1  -4      169.84      180.76     18.82 o 
  29   1  -4       18.52       12.13     12.12 o 
  30   1  -4      134.37      141.72     20.30 o 
  31   1  -4        1.20       13.59     17.49 o 
  32   1  -4      483.15      496.11     34.68 o 
  33   1  -4       13.54       46.85     17.51 o 
  34   1  -4       26.66       20.00     19.71 o 
  35   1  -4        3.20        9.16     18.68 o 
  36   1  -4      128.66      195.01     25.19 o 
  37   1  -4       17.63       36.39     22.72 o 
  38   1  -4       22.57       23.56     24.18 o 
  39   1  -4       17.55        9.03     32.69 o 
  40   1  -4      167.30      141.86     32.94 o 
  41   1  -4        0.09       -6.60     22.37 o 
   0   2  -4     3439.60     3874.60    107.11 o 
   1   2  -4     1298.04     1140.74     24.70 o 
   2   2  -4       86.11      101.77      5.28 o 
   3   2  -4     1242.75     1028.41     21.73 o 
   4   2  -4      814.60      833.43     18.25 o 
   5   2  -4      199.14      199.12      8.13 o 
   6   2  -4      579.50      728.12     17.12 o 
   7   2  -4      955.70      819.55     18.06 o 
   8   2  -4      320.10      277.22      9.59 o 
   9   2  -4      890.64      796.96     15.87 o 
  10   2  -4      683.43      625.85     13.96 o 
  11   2  -4      158.64      147.96      7.40 o 
  12   2  -4      260.51      324.51     10.59 o 
  13   2  -4      334.30      291.37     10.40 o 
  14   2  -4      973.69     1005.36     21.16 o 
  15   2  -4      216.94      172.88      8.87 o 
  16   2  -4      434.02      493.10     15.56 o 
  17   2  -4      668.45      581.11     22.51 o 
  18   2  -4      165.62      188.47     10.73 o 
  19   2  -4        2.60       -2.94      6.38 o 
  20   2  -4      207.81      216.38     13.12 o 
  21   2  -4      199.29      190.45     12.41 o 
  22   2  -4      488.40      461.02     20.54 o 
  23   2  -4      229.93      204.25     13.67 o 
  24   2  -4     2116.23     2142.57     47.48 o 
  25   2  -4        1.50        1.34      7.63 o 
  26   2  -4        5.27       20.04      9.57 o 
  27   2  -4        4.67       -8.62      9.50 o 
  28   2  -4      302.47      318.22     20.94 o 
  29   2  -4       69.46       70.60     14.11 o 
  30   2  -4        4.26       -7.37     10.43 o 
  31   2  -4        8.74       33.12     14.06 o 
  32   2  -4      231.50      217.82     37.04 o 
  33   2  -4        1.31       22.32     20.16 o 
  34   2  -4        0.38      -10.82     20.63 o 
  35   2  -4      229.70      272.18     48.10 o 
  36   2  -4       89.83       98.81     26.95 o 
  37   2  -4       20.91        9.37     18.86 o 
  38   2  -4       11.88      -16.35     17.80 o 
  39   2  -4       32.74       35.14     24.16 o 
  40   2  -4       11.75       21.63     20.01 o 
   1   3  -4     1037.36      997.82     23.54 o 
   2   3  -4     1043.06     1286.96     43.81 o 
   3   3  -4      204.66      176.63     11.81 o 
   4   3  -4     7878.58     9255.13    193.47 o 
   5   3  -4     3228.54     2826.83     63.48 o 
   6   3  -4     1121.64     1192.75     24.62 o 
   7   3  -4      172.52      192.15      6.96 o 
   8   3  -4     2402.13     2558.40     44.09 o 
   9   3  -4      259.68      246.95      8.94 o 
  10   3  -4       22.72       13.90      4.43 o 
  11   3  -4      567.34      570.97     14.61 o 
  12   3  -4       32.96       31.06      4.20 o 
  13   3  -4      315.64      275.96     11.84 o 
  14   3  -4       46.45       49.39      5.00 o 
  15   3  -4      203.58      180.85     10.49 o 
  16   3  -4      766.98      760.31     19.57 o 
  17   3  -4       31.37       32.39      6.20 o 
  18   3  -4      216.02      208.59      9.91 o 
  19   3  -4     1543.33     1439.95     35.13 o 
  20   3  -4       83.91       88.05      8.66 o 
  21   3  -4       20.87       18.98      6.81 o 
  22   3  -4        2.75        8.07      6.92 o 
  23   3  -4       67.42       44.62      8.82 o 
  24   3  -4      134.53      129.32     11.50 o 
  25   3  -4      270.00      298.92     16.90 o 
  26   3  -4       56.57       54.16     11.44 o 
  27   3  -4      194.96      187.13     17.10 o 
  28   3  -4      143.28      136.34     16.24 o 
  29   3  -4       34.76       39.94     12.19 o 
  30   3  -4       71.12       62.86     13.58 o 
  31   3  -4        9.04       19.53     11.91 o 
  32   3  -4       27.55        6.19     15.67 o 
  33   3  -4      120.39      180.04     19.94 o 
  34   3  -4       19.33        9.38     17.81 o 
  35   3  -4       28.19        8.81     20.92 o 
  36   3  -4       95.85       79.01     26.53 o 
  37   3  -4       50.10       62.30     32.18 o 
  38   3  -4      112.15      113.79     47.57 o 
   0   4  -4       79.11       97.61      8.35 o 
   1   4  -4       84.28       69.12      8.35 o 
   2   4  -4      160.12      199.81     15.62 o 
   3   4  -4      337.46      316.19     21.78 o 
   4   4  -4     1095.19     1247.80     38.63 o 
   5   4  -4        4.60       14.25      7.78 o 
   6   4  -4     1231.85     1334.07     38.10 o 
   7   4  -4       60.40       76.43      9.11 o 
   8   4  -4      919.52      904.29     20.43 o 
   9   4  -4      167.90      146.72      7.66 o 
  10   4  -4       48.57       43.56      5.68 o 
  11   4  -4     1719.30     1579.88     34.95 o 
  12   4  -4      156.79      186.64     10.30 o 
  13   4  -4        9.41       10.28      6.23 o 
  14   4  -4      574.12      622.35     19.26 o 
  15   4  -4       99.68      112.62      7.47 o 
  16   4  -4      305.93      348.82     13.77 o 
  17   4  -4       55.66       61.26      7.71 o 
  18   4  -4      106.32      112.62      9.50 o 
  19   4  -4      132.70      126.38     10.39 o 
  20   4  -4       19.27       28.45      8.13 o 
  21   4  -4       78.04       81.33     10.42 o 
  22   4  -4        9.68        0.87      7.72 o 
  23   4  -4       52.57       30.39     10.82 o 
  24   4  -4      283.39      249.00     16.84 o 
  25   4  -4      122.37      108.83     13.23 o 
  26   4  -4      104.48      107.33     14.40 o 
  27   4  -4      220.08      245.54     21.13 o 
  28   4  -4      220.55      283.13     22.83 o 
  29   4  -4      152.28      145.39     17.97 o 
  30   4  -4       47.88       78.36     15.56 o 
  31   4  -4      252.05      313.10     26.20 o 
  32   4  -4       10.97        4.80     13.17 o 
  33   4  -4       13.43       14.56     14.37 o 
  34   4  -4       11.64       48.42     16.50 o 
  35   4  -4       52.67       90.22     25.41 o 
   1   5  -4      488.15      457.57     16.10 o 
   2   5  -4       61.98       74.27     11.70 o 
   3   5  -4      251.90      259.11     19.74 o 
   4   5  -4       67.00       67.30     12.67 o 
   5   5  -4      147.03      136.26     14.79 o 
   6   5  -4       62.67       62.30     12.05 o 
   7   5  -4      168.97      109.50     15.64 o 
   8   5  -4       27.09       13.26     16.57 o 
   9   5  -4       25.13       28.05      7.12 o 
  10   5  -4       29.61       29.20      6.15 o 
  11   5  -4       49.56       46.17     11.55 o 
  12   5  -4       72.49       63.66     10.21 o 
  13   5  -4       18.33        9.72     11.07 o 
  14   5  -4        1.02       12.54      8.73 o 
  15   5  -4       43.95       51.68     10.17 o 
  16   5  -4       95.80       67.44      9.28 o 
  17   5  -4       88.25       78.34      8.65 o 
  18   5  -4       25.64       34.71      7.94 o 
  19   5  -4      502.61      535.91     20.59 o 
  20   5  -4        8.37       -0.53      7.37 o 
  21   5  -4        2.81       -7.54      7.54 o 
  22   5  -4      134.27      101.59     12.26 o 
  23   5  -4       79.02       66.86     11.95 o 
  24   5  -4       73.85       46.26     10.77 o 
  25   5  -4        1.92       -5.33      9.83 o 
  26   5  -4       48.81       39.18     12.75 o 
  27   5  -4       78.03       75.30     17.85 o 
  28   5  -4       67.04       91.27     15.81 o 
  29   5  -4       24.39       28.08     19.25 o 
  30   5  -4        8.40       -2.28     12.91 o 
   0   6  -4       52.72       60.60     15.15 o 
   1   6  -4       31.07       39.43     11.84 o 
   2   6  -4      176.83      223.22     16.38 o 
   3   6  -4      153.35      133.80     12.76 o 
   4   6  -4       51.70       73.85     20.83 o 
   5   6  -4        5.04        6.40      9.28 o 
   6   6  -4       22.10       43.93     25.09 o 
   7   6  -4        4.56       30.95     12.51 o 
   8   6  -4       52.61       76.84     15.70 o 
   9   6  -4        6.84       24.76     13.62 o 
  10   6  -4       34.42       62.34      9.57 o 
  11   6  -4      327.56      343.97     27.74 o 
  12   6  -4       28.47       24.02     10.13 o 
  13   6  -4        2.03       10.75      8.73 o 
  14   6  -4      164.35      186.70     16.44 o 
  15   6  -4        0.13       -2.25      9.83 o 
  16   6  -4       34.71       42.92     15.99 o 
  17   6  -4       44.37       44.87     12.72 o 
  18   6  -4        0.03        5.67      7.40 o 
  19   6  -4       73.12       83.16     10.71 o 
  20   6  -4       41.22       22.31      9.37 o 
  21   6  -4       64.99       60.47     11.93 o 
  22   6  -4       45.38       24.25     10.31 o 
  23   6  -4       29.66       28.13     10.83 o 
  24   6  -4       26.03       12.86     11.22 o 
   1   7  -4       17.51       12.00     10.23 o 
   2   7  -4       78.50       77.85     18.46 o 
   3   7  -4      140.13      149.30     17.99 o 
   4   7  -4       35.13       37.97     13.19 o 
   5   7  -4       32.93       18.56     13.73 o 
   6   7  -4       53.49       58.40     16.10 o 
   7   7  -4        8.28       10.97     13.04 o 
   8   7  -4        1.80        5.84     13.71 o 
   9   7  -4       43.08       69.45     18.04 o 
  10   7  -4       16.52        1.87     23.20 o 
  11   7  -4       45.51       22.72     16.58 o 
  12   7  -4       19.38        7.06     13.10 o 
   2   0  -3     5995.58     6315.06    137.43 o 
   4   0  -3    16378.87    18794.67    433.25 o 
   6   0  -3    33155.63    37848.25    874.93 o 
   8   0  -3     1550.68     1626.11     73.69 o 
  10   0  -3     2117.72     2096.80     65.70 o 
  12   0  -3      334.78      369.52     22.14 o 
  14   0  -3      675.74      633.88     24.95 o 
  16   0  -3     7142.62     8076.10    204.23 o 
  18   0  -3     2656.17     2956.75    116.16 o 
  20   0  -3     2290.73     2562.78     85.23 o 
  22   0  -3      240.62      268.54     29.15 o 
  24   0  -3      496.38      583.23     86.16 o 
  26   0  -3       52.05       56.11     16.39 o 
  28   0  -3       46.48       17.13     28.41 o 
  30   0  -3       89.93       52.38     22.29 o 
  32   0  -3      659.70      576.64     53.51 o 
  34   0  -3      258.31      246.86     37.47 o 
  36   0  -3       24.79        0.66     36.45 o 
  38   0  -3      183.70      221.96     38.65 o 
  40   0  -3       19.13       19.87     27.49 o 
  42   0  -3       60.02       50.18     45.45 o 
   0   1  -3     1590.59     1716.21     43.99 o 
   1   1  -3     6027.21     4594.74     73.60 o 
   2   1  -3     3127.19     3340.02     51.35 o 
   3   1  -3     1516.33     1210.84     19.62 o 
   4   1  -3    33337.64    39059.65    550.27 o 
   5   1  -3     5529.96     4384.15     65.19 o 
   6   1  -3      888.58     1000.35     16.67 o 
   7   1  -3     1007.30      798.03     14.40 o 
   8   1  -3      152.55      126.28      5.92 o 
   9   1  -3     5521.27     4512.19     72.24 o 
  10   1  -3     4315.57     4747.41     75.00 o 
  11   1  -3     5635.88     5124.06     82.10 o 
  12   1  -3     5209.70     5602.02     89.12 o 
  13   1  -3      457.01      403.20     13.90 o 
  14   1  -3     6444.68     6988.81    117.80 o 
  15   1  -3      990.03      901.95     22.59 o 
  16   1  -3      830.86      990.96     30.62 o 
  17   1  -3     4217.58     4060.05     76.08 o 
  18   1  -3     1815.68     1853.97     40.01 o 
  19   1  -3      373.63      378.80     16.84 o 
  20   1  -3       12.77       13.64      5.82 o 
  21   1  -3     1537.82     1502.68     35.06 o 
  22   1  -3      149.29      164.64     13.80 o 
  23   1  -3      364.77      340.70     16.33 o 
  24   1  -3      192.86      232.19     14.47 o 
  25   1  -3        4.34       -7.38      7.38 o 
  26   1  -3      110.67       97.25     11.87 o 
  27   1  -3      449.19      509.11     25.75 o 
  28   1  -3       46.70       23.20     13.87 o 
  29   1  -3        9.18       10.30     10.53 o 
  30   1  -3      823.39      786.22     33.99 o 
  31   1  -3      103.06      114.88     18.94 o 
  32   1  -3      207.14      183.72     22.33 o 
  33   1  -3       88.06       69.41     18.48 o 
  34   1  -3       25.63       24.20     17.07 o 
  35   1  -3        0.33      -15.67     15.67 o 
  36   1  -3      109.08      121.17     22.55 o 
  37   1  -3        3.89       -0.38     20.95 o 
  38   1  -3       37.92       34.76     21.98 o 
  39   1  -3        8.26       23.48     22.51 o 
  40   1  -3       12.16      -10.42     20.89 o 
  41   1  -3       57.43       62.70     32.53 o 
  42   1  -3       61.15       72.05     24.14 o 
   1   2  -3      203.80      159.14      8.81 o 
   2   2  -3        3.94        8.16      3.37 o 
   3   2  -3      648.32      611.58     18.02 o 
   4   2  -3      861.14     1057.88     43.16 o 
   5   2  -3      218.03      183.35      7.26 o 
   6   2  -3      394.30      618.21     17.09 o 
   7   2  -3      525.10      460.30     11.50 o 
   8   2  -3       39.75       29.71      4.22 o 
   9   2  -3     1030.73      928.23     17.59 o 
  10   2  -3     6416.87     7563.90    111.09 o 
  11   2  -3      531.50      510.18     11.73 o 
  12   2  -3     3146.27     3387.87     55.51 o 
  13   2  -3     2130.74     1960.73     37.19 o 
  14   2  -3     1131.52     1299.49     26.24 o 
  15   2  -3      248.12      235.25     10.22 o 
  16   2  -3      721.88      742.81     18.66 o 
  17   2  -3        7.02        8.88      5.15 o 
  18   2  -3      640.56      749.98     27.33 o 
  19   2  -3      848.98      897.60     23.96 o 
  20   2  -3      224.59      258.50     21.07 o 
  21   2  -3      740.05      735.90     24.31 o 
  22   2  -3     2355.94     2471.91     52.28 o 
  23   2  -3     1112.72     1106.02     31.34 o 
  24   2  -3      230.21      217.91     14.19 o 
  25   2  -3      340.80      358.11     17.84 o 
  26   2  -3        8.84       17.81     10.63 o 
  27   2  -3        9.51        6.37     10.11 o 
  28   2  -3      126.02      154.65     15.26 o 
  29   2  -3      200.00      202.00     17.63 o 
  30   2  -3      173.12      197.11     17.92 o 
  31   2  -3      124.52      149.81     29.56 o 
  32   2  -3      343.68      388.27     30.93 o 
  33   2  -3       84.50      112.61     21.52 o 
  34   2  -3      330.96      306.35     29.95 o 
  35   2  -3        7.39       -1.30     20.50 o 
  36   2  -3       11.65       23.92     18.96 o 
  37   2  -3       63.36       51.15     26.79 o 
  38   2  -3        6.43       -5.52     17.13 o 
  39   2  -3       52.28       72.74     22.83 o 
  40   2  -3       22.26       12.83     21.02 o 
  41   2  -3       10.76       17.54     21.96 o 
   0   3  -3      660.83      669.32     38.82 o 
   1   3  -3      102.77      108.48      6.00 o 
   2   3  -3      274.48      366.63     12.49 o 
   3   3  -3       14.27        4.70      4.32 o 
   4   3  -3     1757.69     1982.51     49.91 o 
   5   3  -3     2419.09     2159.08     79.66 o 
   6   3  -3       11.85        8.19      3.26 o 
   7   3  -3     2131.41     1840.35     39.67 o 
   8   3  -3       52.97       56.67      5.62 o 
   9   3  -3      368.96      325.38     10.15 o 
  10   3  -3       92.25      111.37      6.28 o 
  11   3  -3     2113.18     2002.28     36.65 o 
  12   3  -3      196.86      205.30      8.08 o 
  13   3  -3       90.08       77.78      5.46 o 
  14   3  -3     2194.01     2512.22     43.02 o 
  15   3  -3       99.41      104.79      6.89 o 
  16   3  -3      182.02      211.98      9.11 o 
  17   3  -3      219.82      198.74     10.53 o 
  18   3  -3     1913.02     1925.91     34.83 o 
  19   3  -3       94.50       81.75      7.31 o 
  20   3  -3       28.72       27.82      7.61 o 
  21   3  -3       69.36       65.70      8.54 o 
  22   3  -3      174.15      204.07     13.42 o 
  23   3  -3       30.33       19.88      9.57 o 
  24   3  -3      402.58      404.59     22.21 o 
  25   3  -3      435.74      450.11     20.39 o 
  26   3  -3       21.79       28.43     10.08 o 
  27   3  -3        7.55       16.59     10.73 o 
  28   3  -3       66.87       48.30     12.82 o 
  29   3  -3       26.77       26.59     11.79 o 
  30   3  -3       60.15       49.70     13.03 o 
  31   3  -3       66.19       44.77     14.00 o 
  32   3  -3       62.67       88.06     15.74 o 
  33   3  -3       60.84       70.85     21.81 o 
  34   3  -3       68.89       79.80     20.19 o 
  35   3  -3       74.96       52.33     23.06 o 
  36   3  -3       18.09       25.25     22.62 o 
  37   3  -3       29.62       52.98     24.22 o 
  38   3  -3       88.43       73.54     36.53 o 
  39   3  -3       10.01       -5.62     21.93 o 
   1   4  -3       67.34       59.08      7.01 o 
   2   4  -3       59.68       50.60     11.84 o 
   3   4  -3      130.47      127.51     12.05 o 
   4   4  -3        4.69       14.39      8.35 o 
   5   4  -3     1187.23     1129.30     49.71 o 
   6   4  -3     1123.18     1348.20     43.37 o 
   7   4  -3       87.01       89.95      8.90 o 
   8   4  -3      679.78      730.18     25.11 o 
   9   4  -3     1017.00     1010.53     22.78 o 
  10   4  -3      114.15      123.40      9.28 o 
  11   4  -3       70.96       66.33      6.61 o 
  12   4  -3      703.14      671.23     20.18 o 
  13   4  -3      111.56      115.00      9.47 o 
  14   4  -3      270.38      318.42     14.10 o 
  15   4  -3       72.40       62.33      7.14 o 
  16   4  -3      569.25      627.93     17.27 o 
  17   4  -3      543.78      527.41     17.93 o 
  18   4  -3       63.29       67.53      8.35 o 
  19   4  -3      508.71      476.95     18.03 o 
  20   4  -3      181.86      207.50     13.41 o 
  21   4  -3      886.28      843.34     27.17 o 
  22   4  -3      263.70      298.01     16.93 o 
  23   4  -3      195.63      210.63     15.18 o 
  24   4  -3        3.46       23.07      9.47 o 
  25   4  -3       38.80       53.05     11.04 o 
  26   4  -3      423.40      383.08     30.77 o 
  27   4  -3       42.74       51.24     13.20 o 
  28   4  -3        0.45       -0.62     11.57 o 
  29   4  -3       74.85       59.66     14.94 o 
  30   4  -3        4.62        0.46     12.05 o 
  31   4  -3       17.53       39.42     14.51 o 
  32   4  -3       41.70       27.72     14.26 o 
  33   4  -3      215.82      230.78     23.93 o 
  34   4  -3       28.74       13.30     14.50 o 
  35   4  -3        1.21      -10.97     36.73 o 
   0   5  -3     1135.73     1224.57     45.86 o 
   1   5  -3      339.44      344.17     12.94 o 
   2   5  -3      264.11      302.36     35.98 o 
   3   5  -3     1002.02      935.58     40.84 o 
   4   5  -3       14.31       21.66     11.03 o 
   5   5  -3       26.09        8.70      7.28 o 
   6   5  -3      304.23      361.64     26.51 o 
   7   5  -3       15.72       -0.42      9.28 o 
   8   5  -3       43.01       41.88     12.94 o 
   9   5  -3      775.61      729.17     40.86 o 
  10   5  -3       43.21       27.63      6.40 o 
  11   5  -3       10.82        0.59      6.14 o 
  12   5  -3       98.91       87.01      9.43 o 
  13   5  -3        5.26        6.13      9.06 o 
  14   5  -3      114.04      106.83     14.77 o 
  15   5  -3       74.71       84.19     12.43 o 
  16   5  -3      134.78      125.60      9.60 o 
  17   5  -3      220.92      214.26     14.30 o 
  18   5  -3       47.45       52.33      8.38 o 
  19   5  -3       37.86       43.38      8.79 o 
  20   5  -3      138.53      124.42     11.56 o 
  21   5  -3       47.93       61.34      9.95 o 
  22   5  -3       86.02       91.32     11.25 o 
  23   5  -3       12.54       16.15      8.73 o 
  24   5  -3       15.21       10.13      9.16 o 
  25   5  -3       39.64       41.90     13.55 o 
  26   5  -3       10.76        1.58     10.95 o 
  27   5  -3      118.52      103.87     16.22 o 
  28   5  -3       34.01        3.23     14.34 o 
  29   5  -3       53.23       52.40     14.66 o 
  30   5  -3       27.43       15.75     13.61 o 
  31   5  -3        5.73       13.43     14.35 o 
   1   6  -3      423.08      358.19     21.97 o 
   2   6  -3       25.35       25.16      9.47 o 
   3   6  -3       73.61       87.75     22.25 o 
   4   6  -3      108.57      106.70      9.73 o 
   5   6  -3       30.82       26.82     10.34 o 
   6   6  -3       85.73       84.55     14.79 o 
   7   6  -3      127.36      133.70     11.13 o 
   8   6  -3      119.71      148.77     12.21 o 
   9   6  -3      173.12      154.52     13.31 o 
  10   6  -3       14.01       33.71      9.52 o 
  11   6  -3       43.63       49.86     13.98 o 
  12   6  -3       20.68       39.37     10.97 o 
  13   6  -3       44.86       59.79     12.79 o 
  14   6  -3       63.53       43.89     12.91 o 
  15   6  -3       59.30       61.80     13.05 o 
  16   6  -3      137.22      149.22     16.68 o 
  17   6  -3      114.93      117.21     10.83 o 
  18   6  -3        3.54       -0.49      9.03 o 
  19   6  -3       42.94       33.20     11.15 o 
  20   6  -3       58.30       67.80     13.00 o 
  21   6  -3       10.34       33.58      9.93 o 
  22   6  -3       33.60       21.23     10.39 o 
  23   6  -3       19.91        9.02     10.43 o 
  24   6  -3        2.26       -4.43     10.27 o 
  25   6  -3       29.73       16.28     16.13 o 
   0   7  -3      123.86      169.48     25.56 o 
   1   7  -3       55.80       44.36     16.10 o 
   2   7  -3       18.76       29.62     11.36 o 
   3   7  -3       26.37       22.72      9.28 o 
   4   7  -3       16.63       33.23     13.15 o 
   5   7  -3       52.33       72.70     10.88 o 
   6   7  -3       76.08      123.92     20.36 o 
   7   7  -3       12.44       22.92     14.10 o 
   8   7  -3       85.44      115.22     20.35 o 
   9   7  -3       29.70       18.58     15.90 o 
  10   7  -3        2.80      -13.62     13.62 o 
  11   7  -3       10.94       -9.56     13.42 o 
  12   7  -3       39.57       50.18     18.75 o 
  13   7  -3       17.20       24.63     12.50 o 
  14   7  -3       10.75        6.71     12.26 o 
   0   0  -2     2328.77     2534.10    132.25 o 
   2   0  -2    29331.27    33422.80    631.80 o 
   4   0  -2     1577.80     1925.80     55.21 o 
   6   0  -2    11483.96    13238.96    277.29 o 
   8   0  -2    13573.30    15214.13    360.49 o 
  10   0  -2     5925.87     6256.39    156.97 o 
  12   0  -2       23.72       29.47      7.12 o 
  14   0  -2      705.97      619.61     20.91 o 
  16   0  -2      188.16      171.28     13.62 o 
  18   0  -2     9302.54    10298.96    295.50 o 
  20   0  -2      443.31      582.29     27.98 o 
  22   0  -2      431.59      368.27     27.16 o 
  24   0  -2     1109.17     1181.54     50.08 o 
  26   0  -2       40.15       41.12     16.20 o 
  28   0  -2       50.94       67.33     26.04 o 
  30   0  -2      204.04      161.39     30.78 o 
  32   0  -2      244.13      291.07     37.72 o 
  34   0  -2      580.19      576.13     70.54 o 
  36   0  -2       13.85        3.90     22.42 o 
  38   0  -2      263.16      331.56     44.74 o 
  40   0  -2       14.34      -27.83     32.19 o 
  42   0  -2       25.78       17.99     42.61 o 
   1   1  -2     7142.38     5542.01    108.44 o 
   2   1  -2     1610.59     1747.83     34.63 o 
   3   1  -2     5160.10     3889.00     70.62 o 
   4   1  -2    53720.20    62685.62    993.22 o 
   5   1  -2     4040.06     2979.47     43.06 o 
   6   1  -2    20309.74    23390.32    318.58 o 
   7   1  -2     3194.98     2523.75     39.11 o 
   8   1  -2     1009.09     1241.07     21.77 o 
   9   1  -2     6226.07     4817.18     72.47 o 
  10   1  -2      381.09      445.56     11.46 o 
  11   1  -2      791.03      640.68     16.32 o 
  12   1  -2     2041.78     2396.08     42.93 o 
  13   1  -2     1960.51     1549.04     30.25 o 
  14   1  -2      433.61      463.22     14.65 o 
  15   1  -2     1538.19     1523.05     46.40 o 
  16   1  -2     4616.21     5300.91     96.45 o 
  17   1  -2     4228.00     4228.94     79.39 o 
  18   1  -2      870.99      974.24     23.06 o 
  19   1  -2     2934.47     2975.23     56.46 o 
  20   1  -2      422.29      345.26     16.39 o 
  21   1  -2     1148.16     1225.66     36.68 o 
  22   1  -2      952.67      911.35     26.82 o 
  23   1  -2       54.64       61.77      8.80 o 
  24   1  -2      514.38      591.18     26.14 o 
  25   1  -2       41.31       38.32      9.57 o 
  26   1  -2     2204.36     2217.25     52.88 o 
  27   1  -2       34.53       41.87     11.49 o 
  28   1  -2      326.84      310.03     22.49 o 
  29   1  -2      672.99      708.34     31.56 o 
  30   1  -2      691.81      700.92     31.55 o 
  31   1  -2       84.60       84.26     18.18 o 
  32   1  -2      267.72      252.07     25.52 o 
  33   1  -2       85.63      134.70     21.45 o 
  34   1  -2       44.61       25.85     16.75 o 
  35   1  -2       63.17       73.73     18.16 o 
  36   1  -2       16.76       32.32     17.28 o 
  37   1  -2       30.23       19.53     21.56 o 
  38   1  -2       38.13       59.24     19.56 o 
  39   1  -2       99.99      106.14     22.94 o 
  40   1  -2        4.61       12.91     21.32 o 
  41   1  -2       42.03       39.99     21.58 o 
  42   1  -2       42.87       32.34     23.29 o 
   0   2  -2    19109.44    21993.71    997.87 o 
   1   2  -2     4326.23     3384.55    164.75 o 
   2   2  -2     1534.94     1814.72     42.60 o 
   3   2  -2     1528.25     1347.62     49.05 o 
   4   2  -2      560.88      645.60     21.11 o 
   5   2  -2        2.02        2.55      3.47 o 
   6   2  -2     4209.98     5140.85     86.71 o 
   7   2  -2      856.67      737.10     15.76 o 
   8   2  -2     1568.08     1956.61     38.06 o 
   9   2  -2      876.76      739.73     15.99 o 
  10   2  -2     7461.07     8294.63    120.73 o 
  11   2  -2      743.91      688.41     14.82 o 
  12   2  -2      358.81      312.05     11.48 o 
  13   2  -2     1423.47     1277.36     25.69 o 
  14   2  -2      213.56      212.52      9.25 o 
  15   2  -2      380.05      418.40     13.34 o 
  16   2  -2      542.36      704.73     17.64 o 
  17   2  -2       86.70       81.15      7.32 o 
  18   2  -2        8.38        5.94      5.56 o 
  19   2  -2       31.51       33.49      6.76 o 
  20   2  -2      107.80      112.14      9.35 o 
  21   2  -2      440.29      402.75     17.88 o 
  22   2  -2     1168.73     1181.70     32.19 o 
  23   2  -2       71.98       71.68      9.31 o 
  24   2  -2      282.07      242.63     14.72 o 
  25   2  -2       56.44       53.62      9.57 o 
  26   2  -2      142.98      131.25     11.43 o 
  27   2  -2       78.46       87.08     12.28 o 
  28   2  -2       24.37       52.65     10.94 o 
  29   2  -2      267.75      308.26     23.28 o 
  30   2  -2      591.86      665.60     31.99 o 
  31   2  -2      217.34      246.05     20.70 o 
  32   2  -2       81.90       87.86     17.40 o 
  33   2  -2      221.85      192.09     24.75 o 
  34   2  -2      552.91      483.89     35.97 o 
  35   2  -2        9.76      -16.06     16.06 o 
  36   2  -2       57.20        5.86     17.44 o 
  37   2  -2       21.28       35.73     19.74 o 
  38   2  -2      139.09      115.99     24.74 o 
  39   2  -2       67.17       14.70     19.06 o 
  40   2  -2       30.34       54.78     22.86 o 
  41   2  -2       31.97       56.24     22.58 o 
   1   3  -2      442.50      359.57     16.10 o 
   2   3  -2     7302.94     8776.94    286.55 o 
   3   3  -2      186.58      180.41     19.52 o 
   4   3  -2        3.60        4.19      5.14 o 
   5   3  -2      886.24      781.64     31.30 o 
   6   3  -2      709.33      708.70     19.55 o 
   7   3  -2     1311.18     1179.64     44.22 o 
   8   3  -2      899.16     1014.92     23.00 o 
   9   3  -2     2418.89     2167.84     46.53 o 
  10   3  -2     1488.76     1948.38     39.43 o 
  11   3  -2       96.44       93.25      7.19 o 
  12   3  -2      623.01      632.57     18.39 o 
  13   3  -2     1184.03     1095.26     21.64 o 
  14   3  -2       22.38       29.41      5.04 o 
  15   3  -2      191.97      178.56      7.95 o 
  16   3  -2      145.01      146.14      7.78 o 
  17   3  -2      243.14      244.26     10.72 o 
  18   3  -2      115.06      110.32      7.63 o 
  19   3  -2       93.60       87.68      7.66 o 
  20   3  -2      190.89      206.31     10.76 o 
  21   3  -2       35.49       33.81      7.58 o 
  22   3  -2       55.63       52.97      8.99 o 
  23   3  -2      161.29      129.81     11.74 o 
  24   3  -2       69.99       94.93     10.95 o 
  25   3  -2       62.65       60.25     10.08 o 
  26   3  -2      597.28      578.03     30.89 o 
  27   3  -2        3.66       10.42     10.05 o 
  28   3  -2      180.79      212.44     18.22 o 
  29   3  -2       71.70       60.39     13.34 o 
  30   3  -2      221.12      185.72     17.95 o 
  31   3  -2       22.08       16.12     11.85 o 
  32   3  -2       92.86       69.79     15.11 o 
  33   3  -2       29.09       15.69     12.20 o 
  34   3  -2      116.31      169.74     29.09 o 
  35   3  -2       31.92       36.43     22.48 o 
  36   3  -2       45.30       21.07     21.67 o 
  37   3  -2       17.56       14.14     22.24 o 
  38   3  -2       12.43       23.35     22.11 o 
  39   3  -2       10.54        9.74     27.51 o 
   0   4  -2       53.07       58.76      6.63 o 
   1   4  -2      427.56      468.27     16.76 o 
   2   4  -2      896.52     1049.88     38.49 o 
   3   4  -2      557.92      512.12     25.44 o 
   4   4  -2        6.58       27.70      9.02 o 
   5   4  -2      211.09      161.28     11.98 o 
   6   4  -2       87.00       89.97     10.48 o 
   7   4  -2       27.74       17.65      9.45 o 
   8   4  -2      238.32      256.85     12.24 o 
   9   4  -2      293.01      282.65     11.90 o 
  10   4  -2      872.61      913.25     22.99 o 
  11   4  -2      123.97      130.41      8.06 o 
  12   4  -2       36.97       35.72      6.65 o 
  13   4  -2      504.80      530.36     22.17 o 
  14   4  -2      122.29      121.98      9.16 o 
  15   4  -2      157.45      118.93      8.48 o 
  16   4  -2      221.87      241.33     11.10 o 
  17   4  -2     1062.74     1002.65     25.22 o 
  18   4  -2      356.28      327.43     14.52 o 
  19   4  -2      115.60      103.86     14.34 o 
  20   4  -2      386.78      337.91     17.07 o 
  21   4  -2      574.07      600.16     23.25 o 
  22   4  -2      487.54      495.23     22.65 o 
  23   4  -2      105.76      108.55     12.18 o 
  24   4  -2      153.54      121.46     13.10 o 
  25   4  -2       19.39       14.33      9.56 o 
  26   4  -2      143.62      107.35     14.54 o 
  27   4  -2       10.27       16.44     11.67 o 
  28   4  -2       30.74       64.21     14.61 o 
  29   4  -2       42.29       54.91     14.40 o 
  30   4  -2       20.72       28.10     13.34 o 
  31   4  -2       39.08       48.65     15.12 o 
  32   4  -2       16.93       11.71     13.79 o 
  33   4  -2        7.91        6.80     14.77 o 
  34   4  -2      146.06      151.71     34.35 o 
  35   4  -2        1.41      -16.96     20.32 o 
  36   4  -2       21.61       -2.09     27.85 o 
   1   5  -2        9.21       11.77      5.58 o 
   2   5  -2     1314.60     1375.18     36.00 o 
   3   5  -2      117.85      130.38      9.16 o 
   4   5  -2      177.81      184.93     10.06 o 
   5   5  -2      949.50      950.41     34.44 o 
   6   5  -2      347.91      433.67     15.56 o 
   7   5  -2      219.52      222.59     10.62 o 
   8   5  -2       90.03      121.04      9.70 o 
   9   5  -2      165.01      183.00     12.30 o 
  10   5  -2       71.30       75.79      9.69 o 
  11   5  -2      106.35      114.02     10.07 o 
  12   5  -2      249.34      263.35     22.55 o 
  13   5  -2      231.19      279.21     20.95 o 
  14   5  -2       54.96       65.41     12.91 o 
  15   5  -2      124.23      103.48     13.57 o 
  16   5  -2       44.00       40.49      8.09 o 
  17   5  -2      107.90      129.45     11.09 o 
  18   5  -2       90.16      137.47     10.96 o 
  19   5  -2       64.32       59.15     10.80 o 
  20   5  -2       71.15       68.86     10.09 o 
  21   5  -2       70.71       68.02     11.00 o 
  22   5  -2       15.35        1.53      8.43 o 
  23   5  -2       73.46       59.62     10.82 o 
  24   5  -2       46.00       20.05      9.63 o 
  25   5  -2      124.42      111.23     14.20 o 
  26   5  -2       17.15       17.18     11.89 o 
  27   5  -2       24.07       20.21     12.24 o 
  28   5  -2       18.34       -6.45     12.39 o 
  29   5  -2       94.20      138.00     18.46 o 
  30   5  -2      158.88      172.61     20.30 o 
  31   5  -2       12.86       -8.45     13.06 o 
   0   6  -2       96.96       75.75     17.99 o 
   1   6  -2      264.70      297.01     20.72 o 
   2   6  -2      191.05      167.04     16.58 o 
   3   6  -2       11.43       15.03      7.27 o 
   4   6  -2       83.58       75.03      9.92 o 
   5   6  -2      166.12      166.73     21.22 o 
   6   6  -2      165.31      167.54     13.86 o 
   7   6  -2      167.98      170.02     13.56 o 
   8   6  -2      151.05      151.64     13.67 o 
   9   6  -2      123.58      103.74     12.71 o 
  10   6  -2      157.24      230.51     17.69 o 
  11   6  -2       72.62       75.37     12.70 o 
  12   6  -2      345.05      405.94     42.77 o 
  13   6  -2      134.60      151.31     16.58 o 
  14   6  -2        5.27       18.59     11.68 o 
  15   6  -2        5.20      -10.64     15.23 o 
  16   6  -2      131.12      113.53     11.29 o 
  17   6  -2       81.46       75.38     10.58 o 
  18   6  -2        1.81       -1.04      7.78 o 
  19   6  -2       13.64       17.23     11.43 o 
  20   6  -2       55.34       68.47     11.30 o 
  21   6  -2       55.80       68.53     11.62 o 
  22   6  -2       35.85       42.83     11.31 o 
  23   6  -2       10.10       10.21     10.27 o 
  24   6  -2       16.03       13.45     17.41 o 
  25   6  -2      212.22      224.41     22.12 o 
   1   7  -2        1.20       12.72      8.33 o 
   2   7  -2       51.95       91.84     12.36 o 
   3   7  -2        2.74       -5.21      8.30 o 
   4   7  -2       88.55       90.29     12.68 o 
   5   7  -2       63.25       60.02     16.87 o 
   6   7  -2       35.10       23.14     10.13 o 
   7   7  -2       35.40       50.76     12.14 o 
   8   7  -2       49.17       55.73     11.63 o 
   9   7  -2       76.58       79.95     13.06 o 
  10   7  -2        3.78        4.09     11.09 o 
  11   7  -2       23.66        5.78     12.08 o 
  12   7  -2       29.78       32.33     13.20 o 
  13   7  -2       25.62       23.80     12.86 o 
  14   7  -2       34.49       38.21     13.53 o 
  15   7  -2       26.86       19.18      8.32 o 
   4   0  -1      484.91      551.77     13.14 o 
   6   0  -1      945.61      880.11     20.15 o 
   8   0  -1    47633.18    54512.38   1172.66 o 
  10   0  -1    47682.66    53765.22   1071.70 o 
  12   0  -1     4208.15     4202.08    150.30 o 
  14   0  -1     1133.73     1224.07     31.17 o 
  16   0  -1      232.86      276.61     23.24 o 
  18   0  -1     1171.27     1264.63     46.61 o 
  20   0  -1      144.94      162.20     33.85 o 
  22   0  -1     1187.75     1345.54     84.36 o 
  24   0  -1       95.01      106.58     26.39 o 
  26   0  -1      460.98      528.04     50.48 o 
  28   0  -1      117.47       96.27     19.47 o 
  30   0  -1      382.51      406.33     43.15 o 
  32   0  -1      496.62      484.17     81.85 o 
  34   0  -1      413.37      415.00     47.17 o 
  36   0  -1      239.78      202.84     35.70 o 
  38   0  -1      118.36      114.22     32.73 o 
  40   0  -1      103.74       90.42     32.14 o 
  42   0  -1        4.81       77.04     32.47 o 
   0   1  -1        2.05       -0.93      0.93 o 
   1   1  -1    15268.27    11765.31    303.63 o 
   2   1  -1      157.33      148.18      6.00 o 
   3   1  -1     2042.79     1488.86     29.03 o 
   4   1  -1     2109.38     2260.14     38.94 o 
   5   1  -1     3003.93     2222.20     46.37 o 
   6   1  -1     1700.38     1783.06     29.11 o 
   7   1  -1     3585.54     2728.18     43.79 o 
   8   1  -1     3206.75     3701.37     58.05 o 
   9   1  -1     8254.09     6629.35    107.18 o 
  10   1  -1       88.66       77.38      4.94 o 
  11   1  -1     1165.31      989.09     20.58 o 
  12   1  -1     1614.29     1746.82     32.78 o 
  13   1  -1     3495.23     3040.53     51.43 o 
  14   1  -1     7803.54     8570.39    142.93 o 
  15   1  -1      681.71      583.65     17.82 o 
  16   1  -1        2.96        5.80      4.84 o 
  17   1  -1      586.44      499.53     16.65 o 
  18   1  -1     3023.25     3102.23     69.56 o 
  19   1  -1      395.07      350.54     15.62 o 
  20   1  -1     1708.69     1685.78     40.30 o 
  21   1  -1     1183.32     1060.53     29.01 o 
  22   1  -1      415.11      452.33     30.31 o 
  23   1  -1      342.99      331.99     18.71 o 
  24   1  -1     1020.57     1045.57     28.47 o 
  25   1  -1       22.73       24.84      9.26 o 
  26   1  -1      283.76      252.36     15.71 o 
  27   1  -1      113.27      112.97     14.08 o 
  28   1  -1     1595.76     1622.89     46.32 o 
  29   1  -1     1878.01     2033.10     54.61 o 
  30   1  -1      710.62      813.26     40.51 o 
  31   1  -1      860.64      859.02     42.72 o 
  32   1  -1      153.44      147.03     21.91 o 
  33   1  -1      168.92      144.17     32.39 o 
  34   1  -1       55.16       87.51     18.25 o 
  35   1  -1        0.99       23.52     15.17 o 
  36   1  -1       43.60       21.49     17.97 o 
  37   1  -1       43.50       63.78     20.90 o 
  38   1  -1       57.08       56.75     20.46 o 
  39   1  -1        4.40        4.58     25.38 o 
  40   1  -1        1.60       11.64     19.33 o 
  41   1  -1       13.24       36.50     22.42 o 
  42   1  -1       37.16        7.11     20.38 o 
   1   2  -1     3686.19     3066.51    144.87 o 
   2   2  -1     1982.02     2399.27     56.45 o 
   3   2  -1     1700.15     1285.74     41.96 o 
   4   2  -1     1056.40     1311.99     33.37 o 
   5   2  -1     4914.09     4108.02     99.98 o 
   6   2  -1      196.87      214.79      6.76 o 
   7   2  -1      217.85      191.04      6.48 o 
   8   2  -1     2477.13     2508.83     41.61 o 
   9   2  -1       19.35       19.38      3.06 o 
  10   2  -1       95.51      100.17      5.01 o 
  11   2  -1      294.77      239.70      7.91 o 
  12   2  -1     2566.97     2815.93     49.32 o 
  13   2  -1      391.39      390.70     12.11 o 
  14   2  -1      235.04      284.94     10.88 o 
  15   2  -1     2866.21     2764.31     50.28 o 
  16   2  -1      254.61      300.81     12.83 o 
  17   2  -1      121.51      117.60      8.15 o 
  18   2  -1      254.75      254.41     12.43 o 
  19   2  -1      351.91      344.49     13.94 o 
  20   2  -1      828.78      849.85     23.31 o 
  21   2  -1      146.40      147.44     10.29 o 
  22   2  -1     2290.24     2481.18     49.09 o 
  23   2  -1       57.82       70.16      8.89 o 
  24   2  -1      263.07      317.03     18.42 o 
  25   2  -1      118.63      127.18     11.48 o 
  26   2  -1      414.66      434.16     18.89 o 
  27   2  -1      111.93       89.75     12.60 o 
  28   2  -1      296.04      267.23     17.67 o 
  29   2  -1       54.73       41.06     10.72 o 
  30   2  -1       90.61       76.06     14.14 o 
  31   2  -1      256.55      306.07     22.27 o 
  32   2  -1       52.73       51.30     15.60 o 
  33   2  -1      237.85      244.85     30.75 o 
  34   2  -1       89.92       90.85     21.44 o 
  35   2  -1       14.84       32.99     18.97 o 
  36   2  -1      324.96      318.49     38.68 o 
  37   2  -1       52.24       47.12     20.02 o 
  38   2  -1       79.11       73.65     21.60 o 
  39   2  -1       39.97       46.28     26.00 o 
  40   2  -1      111.51      100.43     25.10 o 
  41   2  -1       25.01       52.93     22.27 o 
   0   3  -1     2847.26     3200.01    147.71 o 
   1   3  -1     1302.30     1191.25     50.18 o 
   2   3  -1      236.85      314.67     15.05 o 
   3   3  -1     1078.71     1037.80     41.17 o 
   4   3  -1      177.16      225.72     15.72 o 
   5   3  -1      708.30      691.24     20.71 o 
   6   3  -1     1749.46     2216.87     56.46 o 
   7   3  -1      273.57      253.50     11.20 o 
   8   3  -1      379.89      386.69     11.18 o 
   9   3  -1       14.59        4.76      4.01 o 
  10   3  -1      536.02      643.56     17.83 o 
  11   3  -1      169.91      178.31      9.38 o 
  12   3  -1     2707.33     3060.73     52.30 o 
  13   3  -1     1481.03     1533.49     29.57 o 
  14   3  -1      718.37      715.26     17.13 o 
  15   3  -1     1255.98     1261.40     24.88 o 
  16   3  -1      127.67      185.31      9.77 o 
  17   3  -1      751.41      764.41     19.73 o 
  18   3  -1      269.54      293.37     12.86 o 
  19   3  -1      551.45      542.43     17.42 o 
  20   3  -1     1633.14     1747.33     33.97 o 
  21   3  -1      392.93      401.19     15.62 o 
  22   3  -1      134.27      126.09     11.11 o 
  23   3  -1       48.44       39.56      8.74 o 
  24   3  -1      372.08      364.80     18.28 o 
  25   3  -1       91.81       94.43     11.72 o 
  26   3  -1       91.88      104.54     12.63 o 
  27   3  -1      595.21      610.03     36.48 o 
  28   3  -1       56.98       57.11     12.56 o 
  29   3  -1       50.04       92.32     14.91 o 
  30   3  -1       15.90        1.95     10.88 o 
  31   3  -1       61.15       82.43     14.57 o 
  32   3  -1      157.73      174.90     18.93 o 
  33   3  -1        0.65      -12.91     13.80 o 
  34   3  -1       48.70       62.38     23.68 o 
  35   3  -1        6.89        3.19     20.17 o 
  36   3  -1      144.63      136.70     29.29 o 
  37   3  -1        5.43       16.62     22.33 o 
  38   3  -1        5.20        6.51     22.54 o 
  39   3  -1       19.68       29.59     24.12 o 
   1   4  -1       37.79       46.06      7.42 o 
   2   4  -1       53.77       43.64      5.03 o 
   3   4  -1      521.95      533.55     20.23 o 
   4   4  -1        6.58        7.42      5.92 o 
   5   4  -1      610.75      596.71     16.57 o 
   6   4  -1     1199.83     1323.29     32.32 o 
   7   4  -1      154.76      139.97      9.11 o 
   8   4  -1      467.40      471.71     15.49 o 
   9   4  -1      285.34      275.64     12.28 o 
  10   4  -1      744.91      789.59     23.14 o 
  11   4  -1      138.69      152.37     10.39 o 
  12   4  -1      119.03      153.17      9.35 o 
  13   4  -1     1128.10     1105.69     24.47 o 
  14   4  -1      274.68      291.27     11.42 o 
  15   4  -1      592.16      595.81     17.06 o 
  16   4  -1      137.79      142.13      9.72 o 
  17   4  -1      309.66      279.12     15.08 o 
  18   4  -1      118.69      137.66     12.23 o 
  19   4  -1      278.40      278.60     15.12 o 
  20   4  -1      759.55      750.72     25.09 o 
  21   4  -1       46.49       52.70      9.36 o 
  22   4  -1        5.94        6.56      8.03 o 
  23   4  -1     1028.93     1057.52     31.57 o 
  24   4  -1      150.13      187.56     14.86 o 
  25   4  -1      604.03      551.59     24.49 o 
  26   4  -1      113.12      104.88     15.26 o 
  27   4  -1       25.19       34.39     13.09 o 
  28   4  -1      204.55      181.19     18.92 o 
  29   4  -1        5.21       29.09     14.37 o 
  30   4  -1       64.46       90.05     16.16 o 
  31   4  -1       27.95       28.05     14.08 o 
  32   4  -1       55.19       53.46     15.89 o 
  33   4  -1       21.15       21.68     15.71 o 
  34   4  -1       57.54       60.40     25.15 o 
  35   4  -1       19.00       32.63     23.63 o 
  36   4  -1        7.98       -1.54     21.44 o 
   0   5  -1      196.10      264.70     19.07 o 
   1   5  -1      255.25      260.12     11.81 o 
   2   5  -1      387.56      440.42     16.44 o 
   3   5  -1        2.47       -0.24      5.62 o 
   4   5  -1      136.01      154.43      8.84 o 
   5   5  -1      477.83      526.76     20.76 o 
   6   5  -1        8.82       12.40      6.17 o 
   7   5  -1      469.88      461.37     17.60 o 
   8   5  -1       96.95      105.53      9.11 o 
   9   5  -1       33.60       43.71      7.45 o 
  10   5  -1       88.75       93.62      9.68 o 
  11   5  -1      169.45      138.72     12.04 o 
  12   5  -1      606.94      627.99     28.98 o 
  13   5  -1      297.01      316.42     21.70 o 
  14   5  -1      201.98      195.10     11.95 o 
  15   5  -1      286.54      293.67     15.95 o 
  16   5  -1      256.00      256.53     15.17 o 
  17   5  -1      511.62      530.26     21.68 o 
  18   5  -1      107.02      105.13     11.85 o 
  19   5  -1       91.61       94.56     11.26 o 
  20   5  -1      109.23      103.10     11.03 o 
  21   5  -1      375.89      371.58     21.56 o 
  22   5  -1       31.01       46.24     10.16 o 
  23   5  -1       83.03       85.24     11.93 o 
  24   5  -1       32.23       39.93     10.80 o 
  25   5  -1        0.21        0.73     12.70 o 
  26   5  -1       21.89       51.98     13.64 o 
  27   5  -1        7.63       33.18     14.01 o 
  28   5  -1       56.14       45.16     13.88 o 
  29   5  -1       16.60       -0.16     12.63 o 
  30   5  -1       47.05       41.18     14.95 o 
  31   5  -1       69.34       65.31     17.31 o 
  32   5  -1        4.17       14.51     14.96 o 
   1   6  -1       88.79      106.11     14.68 o 
   2   6  -1      193.87      211.00     15.18 o 
   3   6  -1      304.48      244.47     16.47 o 
   4   6  -1       15.48       20.17      9.66 o 
   5   6  -1      452.99      431.18     21.82 o 
   6   6  -1       24.60       29.35      9.26 o 
   7   6  -1      207.55      203.96     15.73 o 
   8   6  -1        4.23        3.99      8.77 o 
   9   6  -1      289.95      294.13     19.98 o 
  10   6  -1        2.95       12.56     10.31 o 
  11   6  -1      111.89      106.93     16.05 o 
  12   6  -1       76.49       70.02     14.08 o 
  13   6  -1      262.37      268.53     21.99 o 
  14   6  -1       77.55      107.52     12.40 o 
  15   6  -1      105.29      103.44     11.03 o 
  16   6  -1       81.18       93.64     11.30 o 
  17   6  -1       20.88       24.54      9.04 o 
  18   6  -1       16.50       40.26      9.79 o 
  19   6  -1       36.01       23.33     10.22 o 
  20   6  -1       30.68       23.19      9.76 o 
  21   6  -1       60.08       58.92     11.84 o 
  22   6  -1       87.18       66.77     12.32 o 
  23   6  -1       74.23       85.99     14.83 o 
  24   6  -1       18.83       -1.34     12.25 o 
  25   6  -1        2.54        0.43     12.81 o 
   0   7  -1       54.12       81.18     14.96 o 
   1   7  -1        2.67       -3.44      8.47 o 
   2   7  -1        3.22       -5.07      8.71 o 
   3   7  -1        5.37       -4.63      9.16 o 
   4   7  -1       60.46       77.25     13.20 o 
   5   7  -1        2.14       -8.65      8.65 o 
   6   7  -1       46.38       53.28     12.36 o 
   7   7  -1       69.74       69.10     12.91 o 
   8   7  -1       16.88        5.89     10.65 o 
   9   7  -1        4.79       13.84     11.14 o 
  10   7  -1       32.66       49.56     13.31 o 
  11   7  -1       39.00       37.68     13.64 o 
  12   7  -1       34.67       28.99     10.26 o 
  13   7  -1        4.90        6.86      7.65 o 
  14   7  -1       19.77       44.19      9.54 o 
  15   7  -1       84.15       92.61     11.64 o 
   2   0   0        0.10       -0.36      0.36 o 
   4   0   0      177.85      141.97     12.13 o 
   6   0   0        0.57       -2.61      2.61 o 
   8   0   0    68569.14    84537.54   2151.19 o 
  10   0   0     2537.83     1830.73     45.08 o 
  12   0   0    14536.52    16616.17    334.42 o 
  14   0   0      116.52       94.33     12.12 o 
  16   0   0     2672.42     3403.72    104.28 o 
  18   0   0      140.03      122.17     14.76 o 
  20   0   0      452.86      506.97     58.46 o 
  22   0   0       14.98       36.13     10.51 o 
  24   0   0       71.58      110.64     15.21 o 
  26   0   0       15.21       34.52     12.37 o 
  28   0   0      384.30      223.59     31.08 o 
  30   0   0      185.94      168.96     41.19 o 
  32   0   0     1241.12     1240.29    138.71 o 
  34   0   0      498.10      474.31     49.49 o 
  36   0   0        4.08       14.61     23.40 o 
  38   0   0       62.34       49.31     28.77 o 
  40   0   0       17.50       -9.75     22.08 o 
  42   0   0       13.59       14.27     26.98 o 
   1   1   0    14810.65    11200.45    377.47 o 
   2   1   0       71.21       58.14      2.86 o 
   3   1   0     1999.79     1634.06     32.30 o 
   4   1   0    22869.16    26262.53    383.79 o 
   5   1   0     1004.04      795.98     19.82 o 
   6   1   0       71.28       54.60      3.90 o 
   7   1   0       12.77       14.96      3.22 o 
   8   1   0    23266.03    26040.95    388.35 o 
   9   1   0     5525.29     4334.31     67.78 o 
  10   1   0       22.55       24.90      4.12 o 
  11   1   0        9.52       13.11      3.98 o 
  12   1   0      128.75       93.55      6.57 o 
  13   1   0      837.62      626.14     16.24 o 
  14   1   0      704.06      658.25     19.99 o 
  15   1   0      750.93      784.63     21.02 o 
  16   1   0      258.00      228.34     11.69 o 
  17   1   0       72.55       76.52      7.71 o 
  18   1   0      321.46      269.79     13.05 o 
  19   1   0     1044.08      920.44     25.68 o 
  20   1   0     1073.17     1013.66     27.41 o 
  21   1   0      239.25      214.59     12.70 o 
  22   1   0       13.45        7.98      7.02 o 
  23   1   0     2487.32     2539.03     64.28 o 
  24   1   0     1884.27     2004.17     51.23 o 
  25   1   0       19.50       15.44      8.33 o 
  26   1   0        0.19       12.10      8.07 o 
  27   1   0      323.60      284.70     19.67 o 
  28   1   0      151.31      158.79     15.13 o 
  29   1   0       98.24       62.61     12.23 o 
  30   1   0      955.74      834.79     38.39 o 
  31   1   0      297.90      337.75     37.05 o 
  32   1   0      520.78      548.04     35.88 o 
  33   1   0       34.74       18.61     14.47 o 
  34   1   0       10.67        0.39     14.03 o 
  35   1   0      344.04      335.72     27.14 o 
  36   1   0      611.31      667.65     42.81 o 
  37   1   0        3.67       -3.29     16.76 o 
  38   1   0       38.18       49.23     20.51 o 
  39   1   0       50.29       39.04     19.93 o 
  40   1   0       14.57       11.49     18.06 o 
  41   1   0        8.19        5.72     21.32 o 
  42   1   0        3.78       10.45     18.44 o 
   0   2   0     8796.68    11105.24    362.14 o 
   1   2   0      230.95      199.18      6.43 o 
   2   2   0       57.86       59.79      7.36 o 
   3   2   0     5044.28     4298.63    103.33 o 
   4   2   0     2424.90     2872.94     56.65 o 
   5   2   0     5118.95     4262.23     85.79 o 
   6   2   0       39.43       38.25      4.27 o 
   7   2   0     1817.42     1638.24     35.21 o 
   8   2   0       74.09       56.54      4.45 o 
   9   2   0      917.56      818.78     19.75 o 
  10   2   0       55.00       44.18      3.79 o 
  11   2   0     1235.10     1249.70     23.95 o 
  12   2   0     8634.76    11053.90    177.74 o 
  13   2   0        7.39       14.21      4.35 o 
  14   2   0      483.71      401.43     12.72 o 
  15   2   0     2338.13     2187.95     41.31 o 
  16   2   0     1834.60     2074.21     39.75 o 
  17   2   0      424.10      404.84     15.17 o 
  18   2   0      144.80      140.16      8.77 o 
  19   2   0      690.85      680.44     19.92 o 
  20   2   0     1114.20     1465.60     32.24 o 
  21   2   0        2.07        3.85      6.09 o 
  22   2   0      223.94      251.38     13.28 o 
  23   2   0     1171.10     1254.23     29.89 o 
  24   2   0        5.22        2.39      7.02 o 
  25   2   0      418.68      379.86     16.67 o 
  26   2   0        7.05       16.36      8.17 o 
  27   2   0      882.42      898.04     30.29 o 
  28   2   0     4476.32     4699.83     97.61 o 
  29   2   0       38.83       49.40     12.64 o 
  30   2   0        9.42        5.52     10.10 o 
  31   2   0        0.52        5.04     11.36 o 
  32   2   0      762.83      859.78     41.77 o 
  33   2   0       18.79       41.77     21.73 o 
  34   2   0        9.79      -14.61     14.61 o 
  35   2   0        1.08       26.73     17.44 o 
  36   2   0       24.89       49.67     20.42 o 
  37   2   0       18.31       46.29     20.24 o 
  38   2   0       16.74       46.36     20.80 o 
  39   2   0        5.28       26.65     24.05 o 
  40   2   0       61.94       69.28     23.13 o 
  41   2   0        1.34       12.80     19.69 o 
   1   3   0      327.51      282.51     11.48 o 
   2   3   0       15.27       13.53      3.83 o 
   3   3   0      982.04      832.57     22.59 o 
   4   3   0      209.24      250.76      9.08 o 
   5   3   0      315.77      298.86     10.43 o 
   6   3   0       95.72       79.84      6.19 o 
   7   3   0      825.14      788.90     19.10 o 
   8   3   0     4715.69     5598.75    110.86 o 
   9   3   0       76.50       67.91      5.90 o 
  10   3   0      556.50      553.57     12.98 o 
  11   3   0      214.16      229.61      9.11 o 
  12   3   0       10.41        9.66      3.95 o 
  13   3   0     1835.27     1617.94     34.25 o 
  14   3   0      142.82      155.58      8.70 o 
  15   3   0      392.62      377.28     13.70 o 
  16   3   0      405.25      389.16     14.31 o 
  17   3   0       10.30       14.50      5.77 o 
  18   3   0      263.92      248.87     12.05 o 
  19   3   0      207.86      220.25     11.66 o 
  20   3   0      487.84      511.63     17.92 o 
  21   3   0        6.01       20.63      7.48 o 
  22   3   0      137.55      146.56     13.78 o 
  23   3   0       28.51       19.70      8.32 o 
  24   3   0     1430.00     1533.56     37.95 o 
  25   3   0      100.68      100.94     11.71 o 
  26   3   0       67.79       84.96     11.69 o 
  27   3   0      766.10      812.69     34.24 o 
  28   3   0       25.17       27.01     11.44 o 
  29   3   0       62.53       70.30     13.53 o 
  30   3   0       42.23       30.28     11.95 o 
  31   3   0       29.85       53.62     13.50 o 
  32   3   0      148.67      149.89     19.90 o 
  33   3   0       43.14       51.37     17.54 o 
  34   3   0      106.22      114.39     25.01 o 
  35   3   0      302.18      305.25     35.60 o 
  36   3   0      405.26      328.83     37.79 o 
  37   3   0       17.46       26.26     21.53 o 
  38   3   0       12.48       -9.27     26.16 o 
  39   3   0       61.48       69.32     33.87 o 
   0   4   0     3737.32     3913.51    133.57 o 
   1   4   0      417.57      345.02     14.62 o 
   2   4   0       86.89      101.33      7.86 o 
   3   4   0     1188.02     1174.84     26.69 o 
   4   4   0      156.60      154.08      8.65 o 
   5   4   0      208.23      206.67     14.51 o 
   6   4   0      227.96      213.38     10.40 o 
   7   4   0      484.96      491.71     16.39 o 
   8   4   0      339.75      424.96     18.53 o 
   9   4   0        0.50        1.49      5.36 o 
  10   4   0      333.09      287.82     19.03 o 
  11   4   0      203.82      251.79     12.07 o 
  12   4   0       68.97       98.26      7.16 o 
  13   4   0      409.32      391.47     13.35 o 
  14   4   0       12.62       10.19      5.05 o 
  15   4   0      191.47      183.00      9.84 o 
  16   4   0        0.57       -2.42      5.34 o 
  17   4   0        7.00        9.09      7.16 o 
  18   4   0       10.07        3.73      7.17 o 
  19   4   0        5.75       16.93      8.27 o 
  20   4   0      235.24      264.99     15.55 o 
  21   4   0       64.63       42.47      9.19 o 
  22   4   0       28.99       36.24      9.45 o 
  23   4   0      121.77      113.22     12.51 o 
  24   4   0      167.45      193.89     15.33 o 
  25   4   0        1.90        0.74      9.08 o 
  26   4   0       40.26       52.68     13.16 o 
  27   4   0      126.99      115.64     19.40 o 
  28   4   0      307.85      256.40     22.18 o 
  29   4   0       17.95        6.82     12.46 o 
  30   4   0       33.86       41.38     14.93 o 
  31   4   0      216.83      213.93     22.31 o 
  32   4   0      218.69      224.65     22.89 o 
  33   4   0       35.55       21.60     14.95 o 
  34   4   0        1.34        7.30     23.50 o 
  35   4   0      208.12      191.31     30.74 o 
  36   4   0        4.01       15.82     22.93 o 
   1   5   0      420.34      468.50     16.20 o 
   2   5   0      255.91      304.37     12.46 o 
   3   5   0       89.15      102.63      8.56 o 
   4   5   0     1752.51     1912.96     51.73 o 
   5   5   0      570.49      558.30     20.71 o 
   6   5   0        1.32       -5.68      6.50 o 
   7   5   0      382.62      313.27     15.90 o 
   8   5   0      333.76      279.18     15.44 o 
   9   5   0      101.52       97.56     12.17 o 
  10   5   0        9.81       15.44      9.48 o 
  11   5   0       26.62       20.67      6.97 o 
  12   5   0      576.96      607.59     23.46 o 
  13   5   0        4.67        3.66      6.83 o 
  14   5   0      251.63      245.08     14.21 o 
  15   5   0       47.25       40.39      8.43 o 
  16   5   0        4.18       12.46      7.84 o 
  17   5   0       13.50       17.02      7.96 o 
  18   5   0       61.62       55.80     10.39 o 
  19   5   0      297.83      364.40     23.56 o 
  20   5   0      582.16      512.84     25.38 o 
  21   5   0       67.88       62.47     11.19 o 
  22   5   0        5.75       -3.16     14.56 o 
  23   5   0      219.51      252.45     17.24 o 
  24   5   0        0.02        5.71      9.77 o 
  25   5   0        5.89       -2.42     10.59 o 
  26   5   0       44.70       36.55     14.71 o 
  27   5   0        3.61        6.99     12.27 o 
  28   5   0       98.62      135.60     18.29 o 
  29   5   0       13.28        3.28     12.51 o 
  30   5   0        9.44       -2.82     13.08 o 
  31   5   0        2.68       -7.39     15.04 o 
  32   5   0       14.67        2.09     14.45 o 
   0   6   0      177.22      106.04     21.78 o 
   1   6   0        0.19       -4.50      6.23 o 
   2   6   0       17.32       17.12      9.17 o 
   3   6   0       10.36        8.42      9.03 o 
   4   6   0      268.05      250.48     18.75 o 
   5   6   0       55.24       36.77     10.76 o 
   6   6   0       34.38       45.46     11.24 o 
   7   6   0       76.30       96.94     13.50 o 
   8   6   0      508.97      554.10     48.05 o 
   9   6   0      185.52      202.16     18.07 o 
  10   6   0       60.47       68.88     11.15 o 
  11   6   0      468.04      535.01     20.80 o 
  12   6   0       46.40       32.11     10.60 o 
  13   6   0      244.07      229.56     14.68 o 
  14   6   0       45.15       52.28      9.57 o 
  15   6   0        0.27       -7.45      7.45 o 
  16   6   0        0.01        4.64      8.15 o 
  17   6   0       38.12       26.35      9.40 o 
  18   6   0       59.33       72.17     13.23 o 
  19   6   0        1.02        1.92      9.34 o 
  20   6   0       59.89       65.74     12.77 o 
  21   6   0        2.55       -1.27      9.57 o 
  22   6   0        3.72        3.25     10.37 o 
  23   6   0       11.37       -0.77     11.21 o 
  24   6   0       11.28       -4.13     13.03 o 
  25   6   0       26.33       10.98     21.18 o 
   1   7   0        4.46       -0.95      7.84 o 
   2   7   0       31.97       48.79      9.89 o 
   3   7   0       13.01       31.43      8.95 o 
   4   7   0      112.88      167.63     16.26 o 
   5   7   0       73.58       79.92     12.98 o 
   6   7   0        4.22       14.82      9.02 o 
   7   7   0      108.87      114.81     16.97 o 
   8   7   0       98.28       68.77      9.68 o 
   9   7   0        3.99        0.67     13.23 o 
  10   7   0       24.14       20.62      9.07 o 
  11   7   0        0.11        8.45      7.78 o 
  12   7   0        1.99       -4.04      7.76 o 
  13   7   0        8.38        0.46      8.18 o 
  14   7   0        9.58        6.40      8.50 o 
  15   7   0       41.35       44.36     10.77 o 
   4   0   1      491.45      524.19     13.20 o 
   6   0   1      919.57      871.41     24.25 o 
   8   0   1    47691.86    56132.14   1172.73 o 
  10   0   1    47705.74    54225.51   1294.14 o 
  12   0   1     4228.04     4311.12     98.92 o 
  14   0   1     1131.69     1196.28     52.22 o 
  16   0   1      213.36      184.58     14.36 o 
  18   0   1     1180.72     1146.84     46.14 o 
  20   0   1      136.47      145.82     23.10 o 
  22   0   1     1184.47     1352.38     52.60 o 
  24   0   1       95.28      107.41     19.07 o 
  26   0   1      470.08      449.63     57.34 o 
  28   0   1      118.52      148.29     35.51 o 
  30   0   1      393.56      405.87     42.42 o 
  32   0   1      490.58      344.44     33.66 o 
  34   0   1      411.78      373.39     51.25 o 
  36   0   1      239.53      229.57     31.68 o 
  38   0   1      117.07      129.56     26.71 o 
  40   0   1      105.98       86.04     32.19 o 
  42   0   1        4.60       -6.42     72.91 o 
   0   1   1        2.63       -3.94      3.94 o 
   1   1   1    15236.91    11401.09    207.57 o 
   2   1   1      159.84      144.13      4.05 o 
   3   1   1     2055.16     1473.01     30.52 o 
   4   1   1     2130.37     2290.02     40.14 o 
   5   1   1     3002.69     2327.10     34.37 o 
   6   1   1     1718.20     1809.65     27.62 o 
   7   1   1     3604.84     2766.38     51.00 o 
   8   1   1     3209.80     3635.67     64.36 o 
   9   1   1     8268.71     6566.54    107.04 o 
  10   1   1       75.77       74.09      5.79 o 
  11   1   1     1170.26     1025.56     20.74 o 
  12   1   1     1609.13     1762.04     32.60 o 
  13   1   1     3503.75     3101.25     54.18 o 
  14   1   1     7816.60     8581.88    149.16 o 
  15   1   1      681.94      623.87     20.42 o 
  16   1   1        3.94       -0.38      4.87 o 
  17   1   1      591.54      510.70     17.95 o 
  18   1   1     3025.42     3173.24     69.08 o 
  19   1   1      394.78      321.79     16.24 o 
  20   1   1     1712.47     1767.14     38.04 o 
  21   1   1     1176.49     1054.65     28.80 o 
  22   1   1      416.49      498.97     20.38 o 
  23   1   1      343.55      329.88     15.00 o 
  24   1   1     1004.13     1061.95     29.39 o 
  25   1   1       22.50       21.50     10.03 o 
  26   1   1      283.33      265.53     27.42 o 
  27   1   1      113.21      102.85     13.13 o 
  28   1   1     1594.67     1627.26     43.38 o 
  29   1   1     1877.55     1961.19     50.06 o 
  30   1   1      709.10      756.48     36.28 o 
  31   1   1      858.75      897.49     38.95 o 
  32   1   1      158.35      151.02     19.55 o 
  33   1   1      169.24      203.58     23.58 o 
  34   1   1       56.07       60.09     16.66 o 
  35   1   1        0.92       -7.08     15.63 o 
  36   1   1       44.49       34.72     18.41 o 
  37   1   1       43.69       42.24     19.17 o 
  38   1   1       54.58       54.62     19.38 o 
  39   1   1        4.28       29.84     17.36 o 
  40   1   1        1.60      -13.00     15.65 o 
  41   1   1       13.01       -0.81     17.06 o 
  42   1   1       36.04        3.47     17.96 o 
   1   2   1     3691.89     3126.55     57.23 o 
   2   2   1     1984.96     2352.40     52.44 o 
   3   2   1     1688.48     1281.40     37.82 o 
   4   2   1     1052.94     1260.20     27.85 o 
   5   2   1     4936.11     4137.92     71.22 o 
   6   2   1      192.86      207.82      6.26 o 
   7   2   1      216.86      197.06      9.93 o 
   8   2   1     2465.41     2457.99     45.38 o 
   9   2   1       22.11       18.26      4.41 o 
  10   2   1       92.03       90.72      5.97 o 
  11   2   1      289.00      233.79      8.03 o 
  12   2   1     2581.89     2793.43     48.78 o 
  13   2   1      389.75      406.99     12.54 o 
  14   2   1      232.25      285.31     10.61 o 
  15   2   1     2867.13     2771.10     52.22 o 
  16   2   1      260.01      293.16     11.55 o 
  17   2   1      123.16      119.66      9.60 o 
  18   2   1      247.15      249.25     13.17 o 
  19   2   1      362.61      318.44     26.34 o 
  20   2   1      823.83      861.20     23.42 o 
  21   2   1      146.84      145.60     10.28 o 
  22   2   1     2290.94     2504.92     49.16 o 
  23   2   1       55.12       58.94      9.71 o 
  24   2   1      265.37      277.38     15.12 o 
  25   2   1      117.63      132.09     11.38 o 
  26   2   1      420.08      452.38     21.49 o 
  27   2   1      110.00      117.38     13.32 o 
  28   2   1      293.56      244.11     21.14 o 
  29   2   1       54.66       43.91     12.82 o 
  30   2   1       86.06       87.09     13.43 o 
  31   2   1      257.01      332.65     25.75 o 
  32   2   1       50.65       30.43     16.77 o 
  33   2   1      237.35      271.01     38.95 o 
  34   2   1       87.32       67.27     20.06 o 
  35   2   1       14.42       14.79     16.54 o 
  36   2   1      328.13      327.96     30.79 o 
  37   2   1       51.98       66.12     20.40 o 
  38   2   1       79.86       60.57     22.20 o 
  39   2   1       39.28       69.54     22.18 o 
  40   2   1      112.49       77.69     25.40 o 
  41   2   1       24.95       60.01     21.72 o 
   0   3   1     2843.41     3168.03    109.46 o 
   1   3   1     1300.55     1177.50     26.15 o 
   2   3   1      236.36      279.47     11.25 o 
   3   3   1     1093.38     1106.49     27.15 o 
   4   3   1      168.85      226.10      9.49 o 
   5   3   1      702.21      685.36     19.49 o 
   6   3   1     1748.64     2188.64     51.11 o 
   7   3   1      274.92      250.93     15.63 o 
   8   3   1      382.97      393.04     16.08 o 
   9   3   1       14.28       12.95      3.68 o 
  10   3   1      532.03      597.17     14.93 o 
  11   3   1      178.85      194.43      7.78 o 
  12   3   1     2702.44     2977.71     60.39 o 
  13   3   1     1460.78     1564.51     34.67 o 
  14   3   1      714.50      735.25     18.88 o 
  15   3   1     1257.58     1225.45     28.05 o 
  16   3   1      130.48      175.10     10.34 o 
  17   3   1      753.26      731.65     20.56 o 
  18   3   1      274.04      320.14     17.50 o 
  19   3   1      553.18      550.92     18.55 o 
  20   3   1     1639.75     1725.65     39.36 o 
  21   3   1      394.45      421.75     17.99 o 
  22   3   1      136.65      143.61     13.70 o 
  23   3   1       50.27       28.78      9.02 o 
  24   3   1      361.83      314.00     18.93 o 
  25   3   1       91.83       82.88     10.86 o 
  26   3   1       90.74      100.16     13.54 o 
  27   3   1      591.73      606.49     28.50 o 
  28   3   1       55.74       51.85     12.46 o 
  29   3   1       49.75       86.01     14.30 o 
  30   3   1       16.23       24.42     12.06 o 
  31   3   1       59.17       59.73     13.89 o 
  32   3   1      160.36      185.26     22.06 o 
  33   3   1        0.64       22.42     19.83 o 
  34   3   1       50.08       58.52     23.92 o 
  35   3   1        6.56       -9.22     22.82 o 
  36   3   1      145.78      180.83     29.99 o 
  37   3   1        5.04      -17.69     21.35 o 
  38   3   1        4.77       -2.82     19.98 o 
  39   3   1       20.50        3.36     22.77 o 
   1   4   1       35.69       38.95      5.86 o 
   2   4   1       56.90       54.18     11.00 o 
   3   4   1      523.25      574.58     22.25 o 
   4   4   1        6.41        5.38      5.10 o 
   5   4   1      604.25      619.99     19.38 o 
   6   4   1     1198.07     1349.30     34.53 o 
   7   4   1      152.69      141.31      9.79 o 
   8   4   1      471.59      488.26     14.00 o 
   9   4   1      281.04      289.29     10.91 o 
  10   4   1      742.31      761.34     19.95 o 
  11   4   1      137.81      148.70      9.01 o 
  12   4   1      121.74      151.61     12.51 o 
  13   4   1     1131.04     1092.64     29.08 o 
  14   4   1      272.99      301.67     14.53 o 
  15   4   1      589.46      602.69     18.70 o 
  16   4   1      133.76      156.34     12.55 o 
  17   4   1      309.53      282.22     15.90 o 
  18   4   1      117.21      143.97     12.63 o 
  19   4   1      282.92      269.49     16.48 o 
  20   4   1      754.44      703.07     26.85 o 
  21   4   1       47.13       72.61     11.69 o 
  22   4   1        6.11       25.34      8.84 o 
  23   4   1     1023.70     1020.86     31.90 o 
  24   4   1      150.37      152.69     14.09 o 
  25   4   1      607.22      585.76     28.12 o 
  26   4   1      115.21      103.88     15.64 o 
  27   4   1       25.45       17.98     12.29 o 
  28   4   1      205.77      178.18     19.52 o 
  29   4   1        5.73       15.41     13.61 o 
  30   4   1       66.53       46.92     15.00 o 
  31   4   1       28.33        8.60     14.06 o 
  32   4   1       54.59       54.79     16.31 o 
  33   4   1       21.79       35.80     18.65 o 
  34   4   1       56.38       16.19     38.59 o 
  35   4   1       18.69       18.40     21.40 o 
  36   4   1        8.57      -11.98     19.68 o 
   0   5   1      193.59      280.14     17.67 o 
   1   5   1      249.18      236.95     11.53 o 
   2   5   1      388.90      429.27     14.19 o 
   3   5   1        2.28        0.38      4.80 o 
   4   5   1      139.50      124.34      8.41 o 
   5   5   1      477.28      502.60     17.90 o 
   6   5   1        9.36       12.63      7.72 o 
   7   5   1      468.99      469.88     18.78 o 
   8   5   1       95.74       93.15      8.49 o 
   9   5   1       32.52       28.36      6.67 o 
  10   5   1       89.60       73.20      8.40 o 
  11   5   1      176.52      158.28     11.27 o 
  12   5   1      604.97      631.00     22.81 o 
  13   5   1      293.64      313.96     16.40 o 
  14   5   1      198.25      189.97     13.57 o 
  15   5   1      285.08      305.59     17.17 o 
  16   5   1      258.19      262.70     16.88 o 
  17   5   1      515.11      495.91     23.04 o 
  18   5   1      107.57      101.31     12.38 o 
  19   5   1       90.30       74.83     12.05 o 
  20   5   1      108.54       95.01     13.34 o 
  21   5   1      378.56      371.27     22.47 o 
  22   5   1       30.17       10.45     11.83 o 
  23   5   1       82.27      103.46     13.78 o 
  24   5   1       31.41       38.95     12.11 o 
  25   5   1        0.41      -11.34     11.34 o 
  26   5   1       22.45       15.45     16.40 o 
  27   5   1        6.98       -2.29     12.08 o 
  28   5   1       55.18       35.59     14.46 o 
  29   5   1       16.84       12.43     21.76 o 
  30   5   1       47.50       28.29     14.93 o 
  31   5   1       68.98       67.81     17.06 o 
  32   5   1        4.07        8.31     20.66 o 
   1   6   1       86.72       83.36     10.33 o 
   2   6   1      195.81      198.55     18.18 o 
   3   6   1      306.97      226.24     15.52 o 
   4   6   1       15.75       13.52      6.80 o 
   5   6   1      444.42      416.13     18.35 o 
   6   6   1       23.94       11.18      6.81 o 
   7   6   1      209.51      194.72     13.11 o 
   8   6   1        4.22        4.39      6.55 o 
   9   6   1      289.77      268.84     15.35 o 
  10   6   1        3.12       18.92      7.56 o 
  11   6   1      113.07      115.57     11.18 o 
  12   6   1       77.01       94.68     16.85 o 
  13   6   1      265.12      268.11     16.82 o 
  14   6   1       78.07      100.71     12.53 o 
  15   6   1      106.63      117.12     12.81 o 
  16   6   1       80.01       75.58     13.52 o 
  17   6   1       20.75       16.31      9.92 o 
  18   6   1       17.18       10.65     10.10 o 
  19   6   1       37.00       43.52     11.52 o 
  20   6   1       31.38       25.61     19.03 o 
  21   6   1       60.05       94.68     14.43 o 
  22   6   1       85.47       65.04     14.11 o 
  23   6   1       74.21      102.31     17.77 o 
  24   6   1       18.70       39.23     14.74 o 
  25   6   1        2.36       -1.00     12.85 o 
   0   7   1       53.74       73.24     22.25 o 
   1   7   1        2.86       13.69     12.99 o 
   2   7   1        3.30       -8.25      8.25 o 
   3   7   1        5.40       12.67      9.41 o 
   4   7   1       59.92       73.19     12.13 o 
   5   7   1        1.98        5.63      8.92 o 
   6   7   1       46.73       75.20     12.17 o 
   7   7   1       69.56       76.05     12.22 o 
   8   7   1       17.27       13.38      8.43 o 
   9   7   1        4.66        5.23     10.18 o 
  10   7   1       32.18       35.97     10.06 o 
  11   7   1       40.32       27.53      9.83 o 
  12   7   1       34.88       28.98     10.58 o 
  13   7   1        4.72        1.79      9.05 o 
  14   7   1       20.52       50.83     13.89 o 
  15   7   1       84.33       90.18     13.18 o 
   0   0   2     2327.72     2341.93     79.29 o 
   2   0   2    29332.22    32784.07    770.15 o 
   4   0   2     1579.37     1893.19     36.65 o 
   6   0   2    11521.15    13023.06    254.66 o 
   8   0   2    13558.52    15172.68    299.05 o 
  10   0   2     5859.88     6318.17    127.41 o 
  12   0   2       24.62       33.20      8.40 o 
  14   0   2      667.76      584.83     23.31 o 
  16   0   2      188.43      184.68     14.35 o 
  18   0   2     9309.14    10378.41    252.70 o 
  20   0   2      444.44      466.69     34.12 o 
  22   0   2      441.39      414.14     24.67 o 
  24   0   2     1112.62     1199.29     50.47 o 
  26   0   2       40.10       59.56     13.06 o 
  28   0   2       49.41       61.81     17.26 o 
  30   0   2      200.75      162.85     26.11 o 
  32   0   2      241.27      231.47     29.32 o 
  34   0   2      583.19      575.46     50.66 o 
  36   0   2       13.39       28.03     19.62 o 
  38   0   2      267.96      296.33     42.40 o 
  40   0   2       13.98        5.92     25.10 o 
  42   0   2       27.62       85.22     35.99 o 
   1   1   2     7152.88     5471.55    138.86 o 
   2   1   2     1590.95     1755.22     29.72 o 
   3   1   2     5160.99     3952.86     71.34 o 
   4   1   2    53704.41    63688.24    989.65 o 
   5   1   2     4066.23     3006.44     42.55 o 
   6   1   2    20339.34    22885.61    345.13 o 
   7   1   2     3190.41     2531.94     46.04 o 
   8   1   2     1006.10     1213.15     26.41 o 
   9   1   2     6196.93     4776.46     84.64 o 
  10   1   2      380.74      430.92     12.52 o 
  11   1   2      789.69      658.19     16.26 o 
  12   1   2     2040.99     2358.94     45.35 o 
  13   1   2     1946.24     1553.11     36.68 o 
  14   1   2      436.11      442.64     14.57 o 
  15   1   2     1529.86     1464.80     39.52 o 
  16   1   2     4608.41     5253.65    101.26 o 
  17   1   2     4230.53     4225.21     83.36 o 
  18   1   2      885.23      947.87     22.84 o 
  19   1   2     2942.69     3074.77     59.35 o 
  20   1   2      420.83      350.99     14.11 o 
  21   1   2     1146.92     1151.42     29.28 o 
  22   1   2      941.87      906.33     26.80 o 
  23   1   2       54.13       62.39      8.78 o 
  24   1   2      519.73      573.97     23.83 o 
  25   1   2       41.35       38.62     10.56 o 
  26   1   2     2207.11     2214.75     52.49 o 
  27   1   2       34.42       25.41     10.38 o 
  28   1   2      328.78      307.43     18.84 o 
  29   1   2      674.17      714.41     36.51 o 
  30   1   2      683.54      677.49     34.24 o 
  31   1   2       84.87       84.94     16.21 o 
  32   1   2      267.66      273.10     21.95 o 
  33   1   2       85.32       74.05     15.29 o 
  34   1   2       46.39       25.98     13.36 o 
  35   1   2       63.53       69.54     17.28 o 
  36   1   2       16.45       -2.22     18.81 o 
  37   1   2       30.40       45.40     17.12 o 
  38   1   2       38.31       44.79     17.62 o 
  39   1   2       99.53      113.01     28.28 o 
  40   1   2        4.38       25.55     17.68 o 
  41   1   2       42.02       22.28     18.20 o 
  42   1   2       42.81       41.85     20.80 o 
   0   2   2    19125.19    21497.98    592.81 o 
   1   2   2     4314.71     3479.57     60.41 o 
   2   2   2     1536.71     1731.59     32.18 o 
   3   2   2     1510.63     1340.65     30.42 o 
   4   2   2      557.91      619.46     15.11 o 
   5   2   2        2.47        0.99      2.28 o 
   6   2   2     4214.51     5158.42     89.64 o 
   7   2   2      847.33      790.38     17.00 o 
   8   2   2     1569.24     1933.42     37.76 o 
   9   2   2      874.46      759.99     18.30 o 
  10   2   2     7488.86     8166.01    142.36 o 
  11   2   2      751.17      703.91     17.38 o 
  12   2   2      359.97      325.96     10.41 o 
  13   2   2     1412.80     1292.98     27.17 o 
  14   2   2      190.99      208.87     11.06 o 
  15   2   2      380.11      390.98     13.75 o 
  16   2   2      546.92      675.74     18.71 o 
  17   2   2       91.78       81.78      8.09 o 
  18   2   2        5.62        1.31      4.87 o 
  19   2   2       30.67       27.70      4.89 o 
  20   2   2      107.69       79.98      7.81 o 
  21   2   2      445.34      390.77     15.59 o 
  22   2   2     1166.44     1207.19     28.62 o 
  23   2   2       72.68       67.78      8.89 o 
  24   2   2      282.27      250.10     14.84 o 
  25   2   2       59.19       54.52      9.75 o 
  26   2   2      143.09      122.17     13.03 o 
  27   2   2       79.57       97.53     12.48 o 
  28   2   2       24.85       39.60     16.19 o 
  29   2   2      267.77      291.77     20.56 o 
  30   2   2      591.44      657.80     31.71 o 
  31   2   2      219.29      235.04     25.27 o 
  32   2   2       83.21       98.44     20.23 o 
  33   2   2      222.00      254.71     26.61 o 
  34   2   2      559.45      585.87     38.66 o 
  35   2   2        9.57       35.50     18.88 o 
  36   2   2       56.17       31.22     18.58 o 
  37   2   2       21.90       15.22     17.49 o 
  38   2   2      135.80       92.48     29.00 o 
  39   2   2       66.98       53.03     18.95 o 
  40   2   2       29.73       36.27     23.55 o 
  41   2   2       31.85       10.62     19.15 o 
   1   3   2      451.65      392.53     10.46 o 
   2   3   2     7305.93     8704.37    148.90 o 
   3   3   2      187.14      160.46      7.98 o 
   4   3   2        3.35       -1.11      3.54 o 
   5   3   2      862.52      778.61     17.60 o 
   6   3   2      708.48      672.76     17.25 o 
   7   3   2     1320.41     1265.66     27.61 o 
   8   3   2      906.05      967.46     23.15 o 
   9   3   2     2434.24     2204.34     41.57 o 
  10   3   2     1495.09     1949.19     37.42 o 
  11   3   2       98.25       93.65      7.13 o 
  12   3   2      618.30      642.70     17.90 o 
  13   3   2     1184.63     1084.57     26.99 o 
  14   3   2       22.62       18.33      5.47 o 
  15   3   2      187.96      162.79      9.97 o 
  16   3   2      144.45      151.37     10.22 o 
  17   3   2      239.94      232.15     12.37 o 
  18   3   2      119.82      106.61      9.89 o 
  19   3   2       94.51      111.25     10.58 o 
  20   3   2      191.34      184.18     13.40 o 
  21   3   2       35.72       36.37      8.32 o 
  22   3   2       50.80       44.37      9.42 o 
  23   3   2      161.49      154.39     13.85 o 
  24   3   2       71.18       91.92     11.31 o 
  25   3   2       59.64       56.46     11.05 o 
  26   3   2      597.89      600.38     27.93 o 
  27   3   2        3.63        0.76      9.91 o 
  28   3   2      183.22      230.49     18.90 o 
  29   3   2       73.90       56.92     13.40 o 
  30   3   2      223.15      219.50     19.62 o 
  31   3   2       22.30       14.97     13.62 o 
  32   3   2       91.12       86.53     23.16 o 
  33   3   2       30.33       53.81     22.56 o 
  34   3   2      114.75      121.87     26.16 o 
  35   3   2       31.50       49.48     24.18 o 
  36   3   2       44.67       69.57     25.49 o 
  37   3   2       17.14      -27.65     27.65 o 
  38   3   2       12.05       20.94     22.97 o 
  39   3   2       10.82       13.51     21.31 o 
   0   4   2       54.96       39.56      8.48 o 
   1   4   2      419.78      470.00     15.09 o 
   2   4   2      897.54      959.96     22.99 o 
   3   4   2      561.05      545.97     15.23 o 
   4   4   2        6.07        9.91      4.40 o 
   5   4   2      215.21      204.72      9.05 o 
   6   4   2       87.06       85.25      7.04 o 
   7   4   2       29.30       32.39      5.40 o 
   8   4   2      239.81      259.72     13.91 o 
   9   4   2      292.30      321.37     13.45 o 
  10   4   2      865.77      910.34     23.31 o 
  11   4   2      121.25      117.43      9.46 o 
  12   4   2       36.60       47.46      7.44 o 
  13   4   2      502.44      519.77     18.94 o 
  14   4   2      119.06      117.84     10.37 o 
  15   4   2      156.89      114.06     11.77 o 
  16   4   2      224.67      235.39     16.11 o 
  17   4   2     1076.63     1018.96     37.79 o 
  18   4   2      366.30      328.27     19.52 o 
  19   4   2      114.94       94.00     11.67 o 
  20   4   2      387.96      389.99     20.59 o 
  21   4   2      574.17      641.93     26.45 o 
  22   4   2      487.90      486.21     24.25 o 
  23   4   2      103.84      115.02     12.73 o 
  24   4   2      151.49      118.31     14.59 o 
  25   4   2       18.87       18.49     12.83 o 
  26   4   2      142.42      111.03     15.91 o 
  27   4   2       10.63        2.10     11.90 o 
  28   4   2       30.06       23.83     13.47 o 
  29   4   2       40.98       30.40     14.23 o 
  30   4   2       20.99       17.20     16.65 o 
  31   4   2       39.06       25.01     14.51 o 
  32   4   2       17.09      -15.81     15.81 o 
  33   4   2        7.94       -4.71     19.25 o 
  34   4   2      145.13      157.36     32.85 o 
  35   4   2        1.52       -2.97     19.49 o 
  36   4   2       21.59       37.59     23.31 o 
   1   5   2        9.25        3.60      8.61 o 
   2   5   2     1312.40     1310.01     40.94 o 
   3   5   2      117.57      141.56     10.46 o 
   4   5   2      175.48      180.65     12.08 o 
   5   5   2      956.12      950.71     28.53 o 
   6   5   2      347.20      454.63     18.47 o 
   7   5   2      219.03      223.52     13.26 o 
   8   5   2       87.19      120.23     10.71 o 
   9   5   2      169.98      162.56     12.06 o 
  10   5   2       72.15       67.59      9.12 o 
  11   5   2      109.37       91.57     10.38 o 
  12   5   2      252.35      247.76     16.32 o 
  13   5   2      227.81      248.31     15.61 o 
  14   5   2       55.38       52.06      9.48 o 
  15   5   2      120.89      127.95     12.58 o 
  16   5   2       44.15       40.90     10.07 o 
  17   5   2      106.16      113.82     12.86 o 
  18   5   2       90.20      120.09     13.94 o 
  19   5   2       65.72       85.33     12.73 o 
  20   5   2       72.25       93.73     14.16 o 
  21   5   2       70.81       64.61     12.76 o 
  22   5   2       15.83       14.19     11.06 o 
  23   5   2       72.45       84.57     13.98 o 
  24   5   2       46.21       52.42     16.40 o 
  25   5   2      124.73       99.94     18.15 o 
  26   5   2       18.16        3.65     13.77 o 
  27   5   2       24.07       14.13     15.09 o 
  28   5   2       18.40        3.99     13.95 o 
  29   5   2       93.27       75.70     19.28 o 
  30   5   2      158.56      140.85     22.79 o 
  31   5   2       12.83       -1.20     15.45 o 
   0   6   2       95.05       91.51     19.41 o 
   1   6   2      269.79      251.15     17.67 o 
   2   6   2      191.06      175.47     15.00 o 
   3   6   2       10.46       -4.04      7.94 o 
   4   6   2       81.90       69.84     14.90 o 
   5   6   2      165.24      148.89     14.35 o 
   6   6   2      165.13      166.00     13.26 o 
   7   6   2      165.14      124.70     12.00 o 
   8   6   2      151.20      156.06     12.87 o 
   9   6   2      123.41      116.23     12.57 o 
  10   6   2      157.65      199.75     14.78 o 
  11   6   2       74.21       67.96     11.72 o 
  12   6   2      345.02      408.69     26.09 o 
  13   6   2      134.46      137.98     15.22 o 
  14   6   2        5.04        2.42      8.70 o 
  15   6   2        5.28       -7.40      8.82 o 
  16   6   2      132.82      128.17     14.32 o 
  17   6   2       78.67       80.12     13.08 o 
  18   6   2        1.80       -4.69      9.64 o 
  19   6   2       13.74       29.99     10.91 o 
  20   6   2       56.07       45.05     12.98 o 
  21   6   2       54.99       62.39     16.18 o 
  22   6   2       35.63       39.98     14.29 o 
  23   6   2       10.28       17.75     13.66 o 
  24   6   2       16.27       30.42     14.27 o 
  25   6   2      213.03      238.58     24.94 o 
   1   7   2        1.29        0.78      9.71 o 
   2   7   2       51.70      106.70     14.27 o 
   3   7   2        2.74        8.15      9.40 o 
   4   7   2       87.48       99.90     13.98 o 
   5   7   2       63.11       61.79     12.28 o 
   6   7   2       35.07       42.48     12.04 o 
   7   7   2       35.37       45.37     12.25 o 
   8   7   2       48.07       37.30     11.95 o 
   9   7   2       77.64       75.66     18.72 o 
  10   7   2        3.82        4.76      9.20 o 
  11   7   2       23.16       21.44     10.45 o 
  12   7   2       29.89       28.33     10.93 o 
  13   7   2       24.47       11.14     10.56 o 
  14   7   2       34.04       27.25     11.68 o 
  15   7   2       27.43        5.87     14.75 o 
   2   0   3     5972.76     6203.31    122.03 o 
   4   0   3    16370.20    18521.02    612.54 o 
   6   0   3    33155.95    36741.43    726.04 o 
   8   0   3     1567.13     1590.34     50.07 o 
  10   0   3     2111.77     2097.33     63.77 o 
  12   0   3      323.55      359.78     21.87 o 
  14   0   3      678.17      669.94     24.96 o 
  16   0   3     7161.96     8112.69    199.38 o 
  18   0   3     2642.68     3102.02    194.60 o 
  20   0   3     2292.04     2531.39     82.54 o 
  22   0   3      244.20      233.94     18.16 o 
  24   0   3      493.70      492.33     25.63 o 
  26   0   3       58.07       29.13     13.16 o 
  28   0   3       44.68       22.68     17.65 o 
  30   0   3       86.44       58.79     19.16 o 
  32   0   3      668.90      604.50     44.51 o 
  34   0   3      259.33      277.30     32.60 o 
  36   0   3       23.24        9.01     30.69 o 
  38   0   3      182.93      217.77     32.91 o 
  40   0   3       18.77        6.34     27.11 o 
  42   0   3       60.80      134.72     38.14 o 
   0   1   3     1583.08     1736.13     50.93 o 
   1   1   3     6031.54     4529.87     78.03 o 
   2   1   3     3124.16     3314.62     61.24 o 
   3   1   3     1502.01     1274.26     26.57 o 
   4   1   3    33340.79    38104.14    575.96 o 
   5   1   3     5531.86     4345.07     75.08 o 
   6   1   3      884.61      992.95     29.51 o 
   7   1   3     1016.68      794.71     16.81 o 
   8   1   3      144.37      111.27      8.86 o 
   9   1   3     5531.43     4501.13     84.89 o 
  10   1   3     4353.16     4608.54     77.76 o 
  11   1   3     5643.40     5111.65     95.06 o 
  12   1   3     5200.27     5520.77    102.97 o 
  13   1   3      461.47      362.90     18.84 o 
  14   1   3     6446.37     6953.93    128.65 o 
  15   1   3      992.07      936.28     22.57 o 
  16   1   3      831.87      950.09     22.40 o 
  17   1   3     4204.77     3966.60     70.37 o 
  18   1   3     1803.68     1891.79     35.81 o 
  19   1   3      374.32      380.11     16.79 o 
  20   1   3       11.34        5.52      6.62 o 
  21   1   3     1534.64     1485.79     32.76 o 
  22   1   3      143.35      167.58     13.76 o 
  23   1   3      362.55      374.61     18.16 o 
  24   1   3      199.09      203.59     14.45 o 
  25   1   3        4.70        3.53      8.05 o 
  26   1   3      110.64      118.35     12.34 o 
  27   1   3      450.20      494.80     22.20 o 
  28   1   3       43.95       48.90     10.73 o 
  29   1   3        9.32       14.26     11.73 o 
  30   1   3      819.24      756.93     34.72 o 
  31   1   3      103.21      101.48     16.28 o 
  32   1   3      207.63      185.70     19.35 o 
  33   1   3       87.78       99.23     16.26 o 
  34   1   3       27.82       22.35     16.07 o 
  35   1   3        0.39       -2.37     15.57 o 
  36   1   3      109.39      118.64     21.15 o 
  37   1   3        4.00       24.45     16.18 o 
  38   1   3       38.81        6.28     19.00 o 
  39   1   3        8.09       22.59     17.27 o 
  40   1   3       12.17       32.33     18.05 o 
  41   1   3       57.42       64.67     20.81 o 
  42   1   3       62.03       54.72     21.04 o 
   1   2   3      207.39      153.33      8.20 o 
   2   2   3        3.57        5.57      3.78 o 
   3   2   3      654.50      586.55     15.43 o 
   4   2   3      862.58     1028.76     23.34 o 
   5   2   3      212.11      182.65      6.68 o 
   6   2   3      393.54      626.82     13.00 o 
   7   2   3      522.09      463.33     12.01 o 
   8   2   3       36.55       27.20      5.24 o 
   9   2   3     1042.50      932.38     28.91 o 
  10   2   3     6416.76     7500.21    131.17 o 
  11   2   3      525.25      496.56     14.78 o 
  12   2   3     3135.03     3360.37     62.86 o 
  13   2   3     2121.43     2061.39     50.87 o 
  14   2   3     1137.00     1233.99     27.58 o 
  15   2   3      240.93      275.89     11.89 o 
  16   2   3      719.09      768.53     19.94 o 
  17   2   3        7.42        4.38      5.31 o 
  18   2   3      645.57      729.69     20.46 o 
  19   2   3      850.21      878.95     25.91 o 
  20   2   3      230.29      226.74     13.49 o 
  21   2   3      736.52      721.32     23.57 o 
  22   2   3     2348.26     2503.63     90.84 o 
  23   2   3     1117.74     1113.75     29.56 o 
  24   2   3      230.12      226.97     15.76 o 
  25   2   3      339.14      354.46     19.77 o 
  26   2   3        8.76       14.36      9.43 o 
  27   2   3        9.03       -0.16     10.03 o 
  28   2   3      125.32      129.32     16.32 o 
  29   2   3      203.30      212.60     18.42 o 
  30   2   3      174.55      227.95     19.85 o 
  31   2   3      124.80      122.94     18.55 o 
  32   2   3      341.67      348.43     27.21 o 
  33   2   3       84.50      113.07     19.18 o 
  34   2   3      332.37      325.75     27.33 o 
  35   2   3        7.08        1.82     14.61 o 
  36   2   3       12.25       12.28     16.08 o 
  37   2   3       63.67       95.47     19.63 o 
  38   2   3        6.71       -9.62     15.70 o 
  39   2   3       52.62       74.71     20.21 o 
  40   2   3       22.47       13.12     19.19 o 
  41   2   3       10.79       -1.15     22.28 o 
   0   3   3      656.61      653.81     26.23 o 
   1   3   3      107.72      108.36     10.09 o 
   2   3   3      275.04      365.88     12.23 o 
   3   3   3       15.39       10.88      4.83 o 
   4   3   3     1756.70     1979.67     41.16 o 
   5   3   3     2426.63     2215.82     42.02 o 
   6   3   3       13.73       -1.17      5.39 o 
   7   3   3     2115.21     1838.83     40.00 o 
   8   3   3       55.85       38.87      6.35 o 
   9   3   3      368.88      356.75     14.60 o 
  10   3   3       90.75      114.48      8.90 o 
  11   3   3     2107.73     2059.59     43.11 o 
  12   3   3      196.80      191.94     12.61 o 
  13   3   3       94.87       94.16      8.31 o 
  14   3   3     2190.07     2542.91     58.22 o 
  15   3   3       96.83      109.96      8.71 o 
  16   3   3      184.84      207.50     14.20 o 
  17   3   3      225.20      213.43     14.21 o 
  18   3   3     1916.04     1994.37     45.39 o 
  19   3   3       95.14       82.35      9.91 o 
  20   3   3       26.78       43.51     10.13 o 
  21   3   3       68.50       60.75      9.66 o 
  22   3   3      173.34      210.31     13.98 o 
  23   3   3       29.13       45.83      9.48 o 
  24   3   3      403.48      419.19     20.81 o 
  25   3   3      433.41      438.55     23.21 o 
  26   3   3       21.42       -3.11     10.34 o 
  27   3   3        7.63        0.56     10.15 o 
  28   3   3       65.60       61.05     13.71 o 
  29   3   3       26.96       13.68     12.72 o 
  30   3   3       58.73       56.95     17.60 o 
  31   3   3       66.00       25.40     21.83 o 
  32   3   3       63.95       31.85     21.27 o 
  33   3   3       60.42       77.65     25.97 o 
  34   3   3       67.73       69.31     23.10 o 
  35   3   3       75.02      116.34     22.29 o 
  36   3   3       18.53       10.58     18.76 o 
  37   3   3       29.55       35.73     20.86 o 
  38   3   3       89.35       59.08     22.79 o 
  39   3   3       10.43        9.85     20.79 o 
   1   4   3       71.57       49.63      6.75 o 
   2   4   3       56.74       49.03      9.10 o 
   3   4   3      127.05      101.75      7.97 o 
   4   4   3        4.54        9.74      5.65 o 
   5   4   3     1175.08     1117.92     25.32 o 
   6   4   3     1126.54     1314.85     27.70 o 
   7   4   3       84.98       72.32      8.19 o 
   8   4   3      689.56      753.07     24.38 o 
   9   4   3     1026.21     1036.78     28.01 o 
  10   4   3      115.94      120.23      9.74 o 
  11   4   3       68.73       50.01      7.98 o 
  12   4   3      702.76      674.72     22.59 o 
  13   4   3      114.12      132.10     10.84 o 
  14   4   3      268.98      312.47     18.16 o 
  15   4   3       68.86       67.17     10.85 o 
  16   4   3      566.11      573.43     25.59 o 
  17   4   3      541.84      496.23     24.06 o 
  18   4   3       61.86       62.55     11.01 o 
  19   4   3      509.76      464.27     24.56 o 
  20   4   3      178.76      187.73     24.59 o 
  21   4   3      889.88      940.63     45.49 o 
  22   4   3      262.69      249.43     19.47 o 
  23   4   3      194.79      213.96     18.35 o 
  24   4   3        3.69        0.81     10.62 o 
  25   4   3       39.46       47.96     13.56 o 
  26   4   3      424.05      388.45     26.15 o 
  27   4   3       43.42       62.36     15.66 o 
  28   4   3        0.54       -6.53     12.11 o 
  29   4   3       74.09       72.15     16.52 o 
  30   4   3        4.73       -7.39     12.17 o 
  31   4   3       17.82       12.88     16.74 o 
  32   4   3       41.40       50.44     22.06 o 
  33   4   3      214.87      207.16     27.22 o 
  34   4   3       29.57       25.25     21.46 o 
  35   4   3        1.10        0.58     18.37 o 
   0   5   3     1131.46     1238.11     56.23 o 
   1   5   3      341.89      348.41     19.59 o 
   2   5   3      262.91      325.90     19.01 o 
   3   5   3     1002.27      944.42     33.11 o 
   4   5   3       15.46       39.80      9.59 o 
   5   5   3       24.82       13.27      7.09 o 
   6   5   3      305.24      319.88     20.75 o 
   7   5   3       17.91        7.51      7.23 o 
   8   5   3       43.82       47.92      9.34 o 
   9   5   3      770.84      740.69     29.69 o 
  10   5   3       44.27       43.95      8.91 o 
  11   5   3        9.44        0.10      7.31 o 
  12   5   3       98.10       93.16     13.65 o 
  13   5   3        5.58        0.47      8.09 o 
  14   5   3      115.53       88.76     11.59 o 
  15   5   3       76.57       74.39     11.39 o 
  16   5   3      136.30      141.49     14.22 o 
  17   5   3      223.95      194.53     16.37 o 
  18   5   3       47.54       43.89     10.90 o 
  19   5   3       37.58       47.15     11.72 o 
  20   5   3      137.01      111.00     14.88 o 
  21   5   3       46.71       57.81     12.76 o 
  22   5   3       85.08       71.56     13.86 o 
  23   5   3       12.37        2.99     11.92 o 
  24   5   3       14.42       21.64     13.02 o 
  25   5   3       38.01       37.32     14.90 o 
  26   5   3       10.60       16.25     14.49 o 
  27   5   3      118.61      127.92     20.49 o 
  28   5   3       35.07       22.38     16.36 o 
  29   5   3       52.98       48.75     17.48 o 
  30   5   3       27.85       15.59     16.71 o 
  31   5   3        6.13      -18.67     18.67 o 
   1   6   3      417.29      380.28     22.64 o 
   2   6   3       26.13       14.59      9.72 o 
   3   6   3       75.11       70.36     12.53 o 
   4   6   3      108.23       77.65     12.66 o 
   5   6   3       32.72       17.50     10.08 o 
   6   6   3       84.63      109.95     13.95 o 
   7   6   3      127.32      160.78     15.97 o 
   8   6   3      121.88      146.38     13.81 o 
   9   6   3      177.64      197.96     15.28 o 
  10   6   3       14.32       10.69      8.95 o 
  11   6   3       43.60       45.76     10.60 o 
  12   6   3       19.75       17.15      9.62 o 
  13   6   3       44.93       53.54     11.48 o 
  14   6   3       63.98       58.01     11.69 o 
  15   6   3       61.05       51.55     11.26 o 
  16   6   3      135.44      159.76     16.11 o 
  17   6   3      113.71      123.50     17.56 o 
  18   6   3        3.70       19.62     10.88 o 
  19   6   3       41.75       44.79     12.62 o 
  20   6   3       59.44       61.05     13.81 o 
  21   6   3       10.35       -8.97     17.48 o 
  22   6   3       34.02       13.65     14.15 o 
  23   6   3       19.36       37.10     17.49 o 
  24   6   3        2.17       -4.77     13.37 o 
  25   6   3       29.49       42.46     16.95 o 
   0   7   3      125.20      182.86     26.09 o 
   1   7   3       56.42       57.58     13.64 o 
   2   7   3       18.80       16.51     12.16 o 
   3   7   3       25.73       20.90     11.57 o 
   4   7   3       16.37       14.09     14.35 o 
   5   7   3       52.74       52.17     15.17 o 
   6   7   3       75.34      109.05     15.72 o 
   7   7   3       12.75       14.83     11.80 o 
   8   7   3       84.51       83.65     15.17 o 
   9   7   3       29.36       55.41     13.71 o 
  10   7   3        2.98        8.95     11.75 o 
  11   7   3       11.46        5.19     12.34 o 
  12   7   3       39.68       30.39     11.70 o 
  13   7   3       17.64        7.36     10.79 o 
  14   7   3       11.24        0.96     11.16 o 
   0   0   4     3947.64     3585.43    129.93 o 
   2   0   4    55150.73    58623.71   1623.15 o 
   4   0   4     8959.35     9480.22    241.76 o 
   6   0   4      125.23      149.26     15.15 o 
   8   0   4    13865.22    15494.03    374.92 o 
  10   0   4     1732.69     1909.38     51.80 o 
  12   0   4     2922.71     3104.66     72.29 o 
  14   0   4      161.67      176.05     14.25 o 
  16   0   4      398.22      394.87     21.51 o 
  18   0   4       97.02      106.19     13.74 o 
  20   0   4     1966.83     2122.67     65.06 o 
  22   0   4      450.43      384.42     38.05 o 
  24   0   4     1010.36     1046.29     63.28 o 
  26   0   4       81.44       85.96     21.47 o 
  28   0   4       98.65       95.15     20.21 o 
  30   0   4      104.45      119.74     25.12 o 
  32   0   4     1108.69     1140.68     56.86 o 
  34   0   4      141.01      163.96     34.18 o 
  36   0   4       11.08       10.41     19.48 o 
  38   0   4       56.40       76.93     30.78 o 
  40   0   4       77.37      123.19     37.12 o 
  42   0   4       67.04       79.30     61.54 o 
   1   1   4     4111.78     3403.22    102.21 o 
   2   1   4      815.24      992.69     26.15 o 
   3   1   4      734.71      599.40     20.41 o 
   4   1   4    13062.11    14381.99    340.44 o 
   5   1   4     3478.18     2935.90     76.82 o 
   6   1   4      314.47      312.47     13.41 o 
   7   1   4      643.75      599.71     29.78 o 
   8   1   4     6068.38     6434.04    138.82 o 
   9   1   4     1691.51     1435.82     30.72 o 
  10   1   4     3297.98     3687.22     65.39 o 
  11   1   4     1121.12     1017.51     26.93 o 
  12   1   4     4535.41     4970.02     89.07 o 
  13   1   4      202.57      218.83     12.76 o 
  14   1   4      589.10      593.74     16.92 o 
  15   1   4     1025.14      899.29     25.81 o 
  16   1   4      396.15      405.72     15.52 o 
  17   1   4      857.00      707.17     19.03 o 
  18   1   4     1421.84     1745.30     71.59 o 
  19   1   4       69.17       68.42      8.07 o 
  20   1   4       87.88      108.80      9.97 o 
  21   1   4       85.82      102.25      9.61 o 
  22   1   4      225.61      277.82     15.13 o 
  23   1   4       29.98       11.43      7.68 o 
  24   1   4      920.39     1028.96     30.58 o 
  25   1   4      710.21      765.82     29.88 o 
  26   1   4       18.40       29.69      9.71 o 
  27   1   4      446.39      488.82     22.07 o 
  28   1   4      173.44      139.53     16.11 o 
  29   1   4       18.30       14.14     11.79 o 
  30   1   4      136.85       99.74     15.93 o 
  31   1   4        1.20      -10.12     10.52 o 
  32   1   4      478.58      443.21     26.26 o 
  33   1   4       13.45       23.74     14.94 o 
  34   1   4       25.72       26.98     16.00 o 
  35   1   4        3.03       -7.46     14.47 o 
  36   1   4      127.94      112.76     20.62 o 
  37   1   4       17.53       21.79     16.68 o 
  38   1   4       22.32       25.38     17.10 o 
  39   1   4       17.53        3.11     16.79 o 
  40   1   4      166.94      144.03     23.21 o 
  41   1   4        0.08       15.62     18.83 o 
   0   2   4     3446.18     3831.75    113.32 o 
   1   2   4     1291.34     1125.67     38.74 o 
   2   2   4       85.97      105.99      7.72 o 
   3   2   4     1240.59     1076.74     28.86 o 
   4   2   4      806.92      828.94     19.65 o 
   5   2   4      199.75      190.06      8.73 o 
   6   2   4      576.78      744.52     18.59 o 
   7   2   4      968.21      818.73     18.57 o 
   8   2   4      326.36      278.27     17.11 o 
   9   2   4      881.31      761.33     19.75 o 
  10   2   4      679.41      633.64     17.44 o 
  11   2   4      165.90      150.55      9.22 o 
  12   2   4      260.12      311.74     14.57 o 
  13   2   4      341.06      279.98     10.91 o 
  14   2   4      975.51      996.97     22.06 o 
  15   2   4      220.31      171.20      9.85 o 
  16   2   4      431.99      529.21     16.00 o 
  17   2   4      668.51      594.93     17.29 o 
  18   2   4      167.22      179.09     10.71 o 
  19   2   4        2.44        4.98      5.81 o 
  20   2   4      208.47      204.95     12.81 o 
  21   2   4      196.47      177.08     12.20 o 
  22   2   4      492.60      490.03     29.23 o 
  23   2   4      231.88      183.01     12.01 o 
  24   2   4     2101.98     2048.85     46.14 o 
  25   2   4        1.56       -2.05      7.58 o 
  26   2   4        5.35        9.11     15.00 o 
  27   2   4        3.91        2.86      9.10 o 
  28   2   4      310.54      328.50     32.35 o 
  29   2   4       69.31      101.85     19.36 o 
  30   2   4        4.51       11.06     12.95 o 
  31   2   4        8.04        3.84     14.02 o 
  32   2   4      232.65      225.08     22.74 o 
  33   2   4        1.36        1.53     14.61 o 
  34   2   4        0.37       -0.26     14.16 o 
  35   2   4      229.56      240.14     24.58 o 
  36   2   4       88.44       99.93     20.06 o 
  37   2   4       21.19       22.48     17.45 o 
  38   2   4       11.84       13.91     18.34 o 
  39   2   4       32.61       35.95     20.77 o 
  40   2   4       11.75       -5.24     19.84 o 
   1   3   4     1047.69     1028.16     26.66 o 
   2   3   4     1035.03     1283.24     31.81 o 
   3   3   4      202.74      210.62     11.81 o 
   4   3   4     7873.99     9259.91    172.56 o 
   5   3   4     3241.70     2868.63     62.67 o 
   6   3   4     1125.45     1215.79     38.18 o 
   7   3   4      172.29      172.79     10.99 o 
   8   3   4     2392.42     2591.16     52.30 o 
   9   3   4      255.22      253.45     11.06 o 
  10   3   4       22.40       21.90      4.81 o 
  11   3   4      573.99      578.01     15.92 o 
  12   3   4       39.70       44.06      6.24 o 
  13   3   4      312.94      310.89     13.34 o 
  14   3   4       45.52       54.11      7.88 o 
  15   3   4      196.24      172.76     21.45 o 
  16   3   4      770.40      806.58     23.43 o 
  17   3   4       31.07       37.66      7.81 o 
  18   3   4      219.06      228.84     12.79 o 
  19   3   4     1540.39     1488.75     36.76 o 
  20   3   4       79.19       74.46      9.62 o 
  21   3   4       20.38       18.71      8.39 o 
  22   3   4        2.47       -2.21      7.61 o 
  23   3   4       61.96       47.37     13.55 o 
  24   3   4      136.14      117.16     12.44 o 
  25   3   4      273.42      306.39     18.07 o 
  26   3   4       57.14       77.35     11.62 o 
  27   3   4      197.22      163.24     15.43 o 
  28   3   4      143.00      140.27     16.23 o 
  29   3   4       34.04       29.37     12.79 o 
  30   3   4       70.79       49.80     17.96 o 
  31   3   4        9.13       11.84     16.20 o 
  32   3   4       28.60       11.78     17.10 o 
  33   3   4      119.49      164.27     24.29 o 
  34   3   4       18.94       39.75     19.75 o 
  35   3   4       28.35       20.94     18.89 o 
  36   3   4       98.02       77.88     34.10 o 
  37   3   4       50.59       85.81     23.52 o 
  38   3   4      111.75       74.61     24.01 o 
   0   4   4       84.91       89.70     13.19 o 
   1   4   4       86.44       86.63     14.32 o 
   2   4   4      158.99      195.88     12.30 o 
   3   4   4      332.85      305.05     20.04 o 
   4   4   4     1093.66     1139.70     31.13 o 
   5   4   4        4.59       -1.86      5.19 o 
   6   4   4     1223.69     1332.13     34.49 o 
   7   4   4       64.27       79.43      8.81 o 
   8   4   4      917.84      936.62     26.92 o 
   9   4   4      170.97      175.45     13.48 o 
  10   4   4       50.31       50.70      6.82 o 
  11   4   4     1715.33     1650.05     36.82 o 
  12   4   4      155.84      188.73     11.76 o 
  13   4   4        8.33       13.23      7.41 o 
  14   4   4      579.01      615.01     32.18 o 
  15   4   4       99.51      112.86     10.88 o 
  16   4   4      305.85      342.91     20.68 o 
  17   4   4       53.24       57.55     11.50 o 
  18   4   4      107.35       81.67     12.41 o 
  19   4   4      131.61      100.91     14.65 o 
  20   4   4       20.68        9.96     10.30 o 
  21   4   4       78.68       72.65     12.18 o 
  22   4   4        9.56       16.55      9.48 o 
  23   4   4       51.20       61.21     13.30 o 
  24   4   4      284.96      245.01     19.76 o 
  25   4   4      123.53      123.08     16.31 o 
  26   4   4      105.95      127.86     17.50 o 
  27   4   4      220.82      262.81     23.91 o 
  28   4   4      218.09      315.83     23.02 o 
  29   4   4      152.42      162.26     18.19 o 
  30   4   4       47.49       42.33     15.56 o 
  31   4   4      252.02      296.85     29.58 o 
  32   4   4       11.28        1.78     17.06 o 
  33   4   4       13.27       11.36     18.66 o 
  34   4   4       11.11        0.00     17.54 o 
  35   4   4       53.66       73.72     22.00 o 
   1   5   4      489.47      499.21     24.11 o 
   2   5   4       60.07       75.62     12.00 o 
   3   5   4      252.28      273.87     18.73 o 
   4   5   4       67.98       42.23     10.46 o 
   5   5   4      141.26      136.94     14.05 o 
   6   5   4       64.33       51.70     10.91 o 
   7   5   4      169.75      122.89     12.38 o 
   8   5   4       27.68       32.45      8.76 o 
   9   5   4       26.66       25.98     12.55 o 
  10   5   4       29.93       15.68      8.94 o 
  11   5   4       50.27       40.66     10.05 o 
  12   5   4       71.31       82.80     11.88 o 
  13   5   4       18.35        0.06      9.47 o 
  14   5   4        1.13       -7.25      8.27 o 
  15   5   4       42.87       31.56     10.36 o 
  16   5   4       93.96       72.08     13.74 o 
  17   5   4       87.74       75.59     15.70 o 
  18   5   4       24.90       24.59     10.98 o 
  19   5   4      500.93      545.44     28.18 o 
  20   5   4        9.21       -2.70     10.28 o 
  21   5   4        2.62       11.10     11.26 o 
  22   5   4      136.65      130.91     18.00 o 
  23   5   4       81.92       84.04     21.94 o 
  24   5   4       74.43       59.64     16.39 o 
  25   5   4        1.78       -4.31     12.92 o 
  26   5   4       47.38       18.20     15.25 o 
  27   5   4       78.42       66.62     18.76 o 
  28   5   4       66.51       84.80     20.23 o 
  29   5   4       24.94        5.36     28.15 o 
  30   5   4        8.34        4.33     27.27 o 
   0   6   4       52.46       47.82     17.41 o 
   1   6   4       30.32       14.11     10.67 o 
   2   6   4      175.76      225.23     20.36 o 
   3   6   4      156.76      138.20     15.79 o 
   4   6   4       52.09       69.04     12.87 o 
   5   6   4        5.15       10.92     10.08 o 
   6   6   4       22.05       15.69     10.65 o 
   7   6   4        4.10        2.08     12.03 o 
   8   6   4       52.84       64.12     16.54 o 
   9   6   4        6.87       23.55     10.93 o 
  10   6   4       33.81       60.62     11.56 o 
  11   6   4      323.84      382.96     22.40 o 
  12   6   4       28.67        8.66     10.17 o 
  13   6   4        1.86       -7.92      9.38 o 
  14   6   4      167.27      177.76     20.81 o 
  15   6   4        0.09       -1.26     10.03 o 
  16   6   4       34.80       45.26     12.93 o 
  17   6   4       44.68       55.47     13.45 o 
  18   6   4        0.05       15.13     11.39 o 
  19   6   4       74.03       80.37     14.72 o 
  20   6   4       40.99       17.79     13.38 o 
  21   6   4       65.20       42.63     15.73 o 
  22   6   4       44.86       64.39     16.67 o 
  23   6   4       29.61       15.42     23.78 o 
  24   6   4       25.81        2.84     14.49 o 
   1   7   4       17.95      -11.07     11.07 o 
   2   7   4       77.25       56.85     14.28 o 
   3   7   4      140.08      129.85     25.01 o 
   4   7   4       35.27       50.23     13.82 o 
   5   7   4       33.05       27.18     12.96 o 
   6   7   4       53.60       33.33     17.36 o 
   7   7   4        8.35        2.89     11.93 o 
   8   7   4        1.81        7.35     12.53 o 
   9   7   4       42.16       32.01     13.55 o 
  10   7   4       16.80        1.75     12.61 o 
  11   7   4       45.59       50.88     15.30 o 
  12   7   4       19.15       24.89     14.13 o 
   2   0   5     6329.45     7248.62    420.71 o 
   4   0   5     3836.89     4186.91    139.55 o 
   6   0   5     3908.40     4240.26    124.58 o 
   8   0   5      212.73      217.39     15.08 o 
  10   0   5     6327.99     7243.99    160.81 o 
  12   0   5     9061.43     9776.99    237.39 o 
  14   0   5     2622.28     2999.80     79.44 o 
  16   0   5     1805.38     1794.65     48.89 o 
  18   0   5     1188.73     1477.60     46.77 o 
  20   0   5     1083.05     1244.35     49.32 o 
  22   0   5     3434.35     4030.78     99.71 o 
  24   0   5      455.51      529.20     27.83 o 
  26   0   5      342.42      326.77     29.78 o 
  28   0   5       24.85        3.15     23.06 o 
  30   0   5      340.15      353.34     39.02 o 
  32   0   5       92.22       61.97     39.85 o 
  34   0   5        5.62      -17.21     17.21 o 
  36   0   5        7.83      -10.49     19.63 o 
  38   0   5       10.76       32.96     28.58 o 
  40   0   5       70.30       51.57     31.95 o 
   0   1   5      471.32      554.63     28.76 o 
   1   1   5     1511.51     1258.76     31.58 o 
   2   1   5      124.64      132.13      8.54 o 
   3   1   5     2319.24     1798.89     43.63 o 
   4   1   5    12005.13    12856.17    343.90 o 
   5   1   5      812.88      704.97     23.22 o 
   6   1   5      203.67      204.13     12.84 o 
   7   1   5      721.01      642.72     19.84 o 
   8   1   5      621.53      620.75     19.70 o 
   9   1   5       60.98       34.36      7.02 o 
  10   1   5     2157.76     2403.95     52.17 o 
  11   1   5      425.44      403.18     17.43 o 
  12   1   5      344.39      410.17     20.75 o 
  13   1   5     1077.48     1026.00     22.58 o 
  14   1   5     4766.21     5519.29    104.07 o 
  15   1   5        6.01        7.47      5.58 o 
  16   1   5      637.87      654.77     22.13 o 
  17   1   5      533.87      471.61     19.91 o 
  18   1   5      228.58      216.30     11.44 o 
  19   1   5      196.19      181.80     11.80 o 
  20   1   5       87.04       86.38     11.06 o 
  21   1   5       96.42       95.95      9.90 o 
  22   1   5        6.40       -6.64      6.64 o 
  23   1   5      277.68      248.04     15.72 o 
  24   1   5      510.63      515.66     23.61 o 
  25   1   5      172.91      178.67     13.22 o 
  26   1   5      145.08      129.24     13.75 o 
  27   1   5       31.77       22.25     11.92 o 
  28   1   5      318.90      325.53     25.34 o 
  29   1   5       59.28       17.03     12.12 o 
  30   1   5       33.29       35.10     12.92 o 
  31   1   5      481.75      470.50     29.73 o 
  32   1   5      118.97      140.22     22.84 o 
  33   1   5       26.52        9.86     19.84 o 
  34   1   5       50.49       73.17     18.04 o 
  35   1   5      133.00      130.26     20.25 o 
  36   1   5       64.86       10.93     16.59 o 
  37   1   5        7.58       -5.49     15.62 o 
  38   1   5       56.64       56.18     20.14 o 
  39   1   5       11.71       21.69     18.50 o 
  40   1   5       12.33      -11.03     21.34 o 
  41   1   5        0.72        7.75     28.70 o 
   1   2   5     5265.20     4624.63    120.13 o 
   2   2   5      301.79      317.14     17.78 o 
   3   2   5       30.90       25.25      5.21 o 
   4   2   5     1122.67     1213.87     32.19 o 
   5   2   5       25.72       28.35      7.57 o 
   6   2   5      409.51      527.93     16.67 o 
   7   2   5     1809.65     1765.50     46.08 o 
   8   2   5     1584.51     1871.56     64.34 o 
   9   2   5      452.79      416.21     14.23 o 
  10   2   5     1905.65     2131.30     45.18 o 
  11   2   5       63.70       57.46      6.75 o 
  12   2   5     1616.56     1554.69     32.43 o 
  13   2   5       93.83      100.70      6.96 o 
  14   2   5      167.17      223.68     15.81 o 
  15   2   5      705.81      730.38     21.52 o 
  16   2   5     2036.04     2090.86     40.84 o 
  17   2   5     3101.86     3149.57     57.10 o 
  18   2   5      597.68      697.55     19.77 o 
  19   2   5      772.08      776.12     21.32 o 
  20   2   5      464.32      454.86     24.37 o 
  21   2   5      359.70      371.21     21.70 o 
  22   2   5       43.41       19.17      6.23 o 
  23   2   5      117.02       85.06     12.26 o 
  24   2   5      494.51      476.30     33.33 o 
  25   2   5      406.14      463.18     25.31 o 
  26   2   5      928.26     1008.94     32.71 o 
  27   2   5       14.09       43.45     12.64 o 
  28   2   5        1.31      -11.76     11.76 o 
  29   2   5       96.76       90.98     17.04 o 
  30   2   5       54.06       56.63     15.24 o 
  31   2   5       32.49       37.08     16.93 o 
  32   2   5      247.51      238.62     23.88 o 
  33   2   5       22.50       32.79     16.23 o 
  34   2   5       25.65       45.32     16.74 o 
  35   2   5        0.09       -0.11     15.66 o 
  36   2   5      111.56      102.28     20.70 o 
  37   2   5       42.81       26.02     19.71 o 
  38   2   5        8.55       -6.23     19.47 o 
  39   2   5       21.59       -4.54     19.59 o 
  40   2   5       64.87       65.63     38.90 o 
   0   3   5     2839.95     3406.88    221.99 o 
   1   3   5      240.69      199.15     14.57 o 
   2   3   5      405.51      487.69     24.85 o 
   3   3   5      810.80      744.78     27.52 o 
   4   3   5     1913.64     1946.12     56.94 o 
   5   3   5      804.86      813.27     29.21 o 
   6   3   5      909.38      930.24     29.01 o 
   7   3   5      966.07      940.74     29.59 o 
   8   3   5      116.20      133.17     11.72 o 
   9   3   5      570.03      510.67     20.86 o 
  10   3   5       37.13       35.40      5.53 o 
  11   3   5      158.60      146.36      9.08 o 
  12   3   5      112.12      135.36      9.33 o 
  13   3   5      681.40      679.14     21.43 o 
  14   3   5      225.66      225.61     16.66 o 
  15   3   5       54.90       43.64      8.16 o 
  16   3   5      262.63      268.05     21.03 o 
  17   3   5      351.02      365.06     16.84 o 
  18   3   5      460.67      488.51     21.22 o 
  19   3   5       75.99       90.74     12.54 o 
  20   3   5      628.26      675.54     24.87 o 
  21   3   5        0.65        0.68      8.77 o 
  22   3   5      263.93      278.84     16.10 o 
  23   3   5      584.15      598.41     24.99 o 
  24   3   5       51.42       38.50      9.97 o 
  25   3   5      204.89      182.04     17.26 o 
  26   3   5       13.67       11.94     11.23 o 
  27   3   5      151.73      153.55     16.31 o 
  28   3   5        4.04      -10.16     11.89 o 
  29   3   5      415.68      464.07     33.49 o 
  30   3   5       72.83       61.66     18.44 o 
  31   3   5      207.40      212.46     27.99 o 
  32   3   5      188.90      207.68     26.11 o 
  33   3   5       10.37        2.20     23.01 o 
  34   3   5       62.80       56.47     20.76 o 
  35   3   5        1.41       18.79     19.01 o 
  36   3   5      187.71      184.89     26.53 o 
  37   3   5        8.06       18.41     19.78 o 
  38   3   5       23.79       -7.78     20.51 o 
   1   4   5      396.53      370.61     20.60 o 
   2   4   5       24.24       27.12      8.45 o 
   3   4   5      233.74      215.38     14.91 o 
   4   4   5     1095.12     1297.14     38.23 o 
   5   4   5       51.98       62.73      9.92 o 
   6   4   5      589.51      575.75     23.85 o 
   7   4   5       59.34       65.27      9.09 o 
   8   4   5        4.31       10.27      7.23 o 
   9   4   5      748.75      761.56     27.57 o 
  10   4   5      123.73      119.96     12.50 o 
  11   4   5      156.75      155.44     13.97 o 
  12   4   5     2010.24     2145.56     58.24 o 
  13   4   5       32.15       37.09      7.72 o 
  14   4   5       26.74       21.75      7.71 o 
  15   4   5      226.81      278.75     15.38 o 
  16   4   5      471.89      481.33     21.30 o 
  17   4   5       81.36       86.12     11.09 o 
  18   4   5       13.35        8.41      8.55 o 
  19   4   5       14.88       10.40      8.67 o 
  20   4   5       35.15       29.04     10.18 o 
  21   4   5      227.57      215.77     18.49 o 
  22   4   5      147.75      157.40     24.26 o 
  23   4   5      357.60      367.74     23.92 o 
  24   4   5      138.24      148.78     31.92 o 
  25   4   5       79.54      104.29     15.92 o 
  26   4   5        3.65        2.72     12.58 o 
  27   4   5      188.42      201.89     20.24 o 
  28   4   5       69.64       68.66     17.74 o 
  29   4   5       45.46       66.10     22.18 o 
  30   4   5       37.21       -3.59     25.34 o 
  31   4   5       15.15       25.39     27.35 o 
  32   4   5       12.73        7.60     30.77 o 
  33   4   5       77.76       75.65     31.54 o 
  34   4   5        2.92      -26.81     26.81 o 
   0   5   5      176.00      186.36     34.09 o 
   1   5   5      797.15      770.54     31.21 o 
   2   5   5      317.59      398.63     23.89 o 
   3   5   5      223.76      151.37     22.55 o 
   4   5   5      517.43      509.65     27.90 o 
   5   5   5      354.92      322.20     20.98 o 
   6   5   5      106.10      112.14     13.86 o 
   7   5   5      479.14      508.69     27.64 o 
   8   5   5      102.28       94.28     13.94 o 
   9   5   5      137.62      134.71     13.62 o 
  10   5   5       37.51       31.03      9.72 o 
  11   5   5        5.62      -11.37     11.37 o 
  12   5   5      192.65      204.39     18.67 o 
  13   5   5        2.11        1.16      8.82 o 
  14   5   5       99.17       79.44     13.85 o 
  15   5   5      108.68       90.59     13.17 o 
  16   5   5       44.61       35.79     11.27 o 
  17   5   5       33.53       38.89     12.01 o 
  18   5   5      252.02      249.80     20.20 o 
  19   5   5       14.36       12.79     10.94 o 
  20   5   5       20.93       16.08     13.00 o 
  21   5   5       70.86       69.78     16.09 o 
  22   5   5        4.85       -1.73     13.01 o 
  23   5   5       37.85       21.57     14.97 o 
  24   5   5       55.25       59.77     17.24 o 
  25   5   5      127.75      156.61     25.97 o 
  26   5   5       16.30       10.50     15.28 o 
  27   5   5        7.87       -2.05     14.92 o 
  28   5   5       22.71       12.88     19.36 o 
  29   5   5        1.85      -15.09     22.36 o 
  30   5   5       14.81       19.52     31.72 o 
   1   6   5      137.99      129.34     16.38 o 
   2   6   5       24.50       27.86     17.49 o 
   3   6   5       11.99       11.31     11.41 o 
   4   6   5       21.39        9.11     11.01 o 
   5   6   5      166.08      142.20     23.01 o 
   6   6   5       21.77       44.01     12.76 o 
   7   6   5       11.31        4.02     18.31 o 
   8   6   5       41.94       53.48     13.38 o 
   9   6   5      183.51      160.81     22.96 o 
  10   6   5        3.99       -0.57     11.53 o 
  11   6   5       13.43       12.55     12.40 o 
  12   6   5       17.13       22.23     10.83 o 
  13   6   5       20.89        3.15     14.17 o 
  14   6   5       16.58       26.19     11.78 o 
  15   6   5        3.80       -2.14     10.26 o 
  16   6   5       69.89       62.36     14.37 o 
  17   6   5       26.05       13.42     11.84 o 
  18   6   5       26.95       17.09     13.86 o 
  19   6   5       52.63       63.95     16.63 o 
  20   6   5        0.99      -10.70     13.11 o 
  21   6   5       13.89        1.03     17.77 o 
  22   6   5        4.60       -4.66     13.66 o 
  23   6   5      109.27      120.48     20.65 o 
   0   7   5       11.57       -7.26     19.88 o 
   1   7   5       36.36       31.97     14.01 o 
   2   7   5      113.73      128.34     18.57 o 
   3   7   5       39.99       31.07     14.43 o 
   4   7   5       30.76       64.68     15.91 o 
   5   7   5       41.37       22.03     14.29 o 
   6   7   5       67.90       88.77     16.95 o 
   7   7   5       32.94       44.27     18.04 o 
   8   7   5       14.38       10.32     15.03 o 
   9   7   5       34.03       21.52     13.79 o 
  10   7   5       80.97       62.62     16.27 o 
  11   7   5        5.19      -13.14     13.14 o 
   0   0   6      601.27      559.48     41.66 o 
   2   0   6     7998.85     9069.91    300.28 o 
   4   0   6      583.45      553.49     28.45 o 
   6   0   6      702.91      846.87     39.77 o 
   8   0   6     2446.16     2733.13     84.02 o 
  10   0   6     4476.36     4667.60    166.71 o 
  12   0   6      536.93      741.55     31.67 o 
  14   0   6    12745.99    14014.79    306.74 o 
  16   0   6      705.56      673.41     25.52 o 
  18   0   6     1912.26     1952.33     53.28 o 
  20   0   6      381.74      300.24     27.85 o 
  22   0   6      519.64      542.67     35.08 o 
  24   0   6      456.35      447.70     33.15 o 
  26   0   6      758.17      745.52     44.45 o 
  28   0   6      122.91      109.13     20.46 o 
  30   0   6        8.32      -14.18     22.77 o 
  32   0   6       95.82       84.90     21.87 o 
  34   0   6       26.09       33.07     19.13 o 
  36   0   6        4.60      -19.52     23.70 o 
  38   0   6       35.61       52.42     29.25 o 
  40   0   6        3.63       -0.91     28.70 o 
   1   1   6     1819.98     1519.04     41.46 o 
   2   1   6     1972.78     1867.18     50.72 o 
   3   1   6      693.81      646.19     20.31 o 
   4   1   6     1858.29     1982.60     51.65 o 
   5   1   6      135.23      122.74     10.81 o 
   6   1   6     4425.34     5083.66    124.60 o 
   7   1   6     1166.05      974.08     27.53 o 
   8   1   6     1209.66     1317.54     68.11 o 
   9   1   6      366.15      358.52     13.98 o 
  10   1   6      769.59      852.46     22.33 o 
  11   1   6      204.78      166.39     11.11 o 
  12   1   6      893.35      990.99     26.89 o 
  13   1   6      441.49      447.70     20.36 o 
  14   1   6      116.52      137.96      9.48 o 
  15   1   6      115.26       90.77      8.45 o 
  16   1   6      493.82      502.16     19.68 o 
  17   1   6      295.27      314.88     18.22 o 
  18   1   6     1316.19     1367.90     35.71 o 
  19   1   6       25.87       30.24      8.55 o 
  20   1   6        8.35        9.57      7.20 o 
  21   1   6      610.81      704.79     24.98 o 
  22   1   6      826.60      812.53     25.35 o 
  23   1   6      667.91      665.95     26.03 o 
  24   1   6       60.41       70.01     11.98 o 
  25   1   6        9.21       21.66      9.67 o 
  26   1   6      650.16      664.63     31.26 o 
  27   1   6       14.11        7.56     10.40 o 
  28   1   6       12.89        6.60     11.46 o 
  29   1   6       87.08       77.93     14.57 o 
  30   1   6       91.57      117.59     20.43 o 
  31   1   6       50.05       44.59     25.93 o 
  32   1   6       41.78       43.13     15.65 o 
  33   1   6      104.69      104.53     25.15 o 
  34   1   6       23.73       42.96     15.95 o 
  35   1   6        3.40      -14.46     14.46 o 
  36   1   6       15.39        6.19     15.95 o 
  37   1   6       19.38        8.20     16.53 o 
  38   1   6      117.30       95.58     21.51 o 
  39   1   6        5.36        9.68     17.62 o 
  40   1   6       11.58       -8.26     19.97 o 
   0   2   6     8474.90    10877.98    301.46 o 
   1   2   6     3712.35     3321.81     78.12 o 
   2   2   6      209.64      215.29     23.35 o 
   3   2   6      120.20       80.87      7.90 o 
   4   2   6      453.91      470.01     17.92 o 
   5   2   6        9.43       -3.87      5.87 o 
   6   2   6       14.00       18.87      8.05 o 
   7   2   6      573.40      453.68     23.21 o 
   8   2   6      267.04      290.47     32.27 o 
   9   2   6       98.80       97.08      9.02 o 
  10   2   6      854.77      887.10     25.51 o 
  11   2   6      954.16      911.08     26.87 o 
  12   2   6       32.19       35.62      5.40 o 
  13   2   6      290.38      280.36     11.94 o 
  14   2   6     2926.97     3204.41     60.59 o 
  15   2   6     1508.67     1400.27     31.15 o 
  16   2   6      244.02      242.81     13.11 o 
  17   2   6      114.13      120.64     10.07 o 
  18   2   6     2377.41     2536.99     54.92 o 
  19   2   6      138.78      126.36     10.46 o 
  20   2   6      164.35      172.25     14.26 o 
  21   2   6      413.16      360.24     31.00 o 
  22   2   6      337.96      337.91     23.25 o 
  23   2   6      292.74      276.71     19.56 o 
  24   2   6      456.46      459.24     28.27 o 
  25   2   6       12.90       14.58     11.06 o 
  26   2   6      902.37      867.72     33.54 o 
  27   2   6      144.58      112.84     17.25 o 
  28   2   6       16.52       31.39     14.17 o 
  29   2   6       27.04       31.29     15.26 o 
  30   2   6       22.64       53.37     15.54 o 
  31   2   6       84.57       67.16     19.03 o 
  32   2   6       54.81       40.20     16.15 o 
  33   2   6       68.75       60.17     17.53 o 
  34   2   6       96.07       97.95     20.21 o 
  35   2   6        4.55       14.39     15.99 o 
  36   2   6       17.28       25.11     19.13 o 
  37   2   6       71.07       62.11     22.11 o 
  38   2   6       57.73       55.83     22.19 o 
  39   2   6        5.42       14.98     20.52 o 
   1   3   6      332.02      305.56     19.28 o 
   2   3   6     1066.67     1083.80     37.50 o 
   3   3   6      107.61       94.17     15.17 o 
   4   3   6       54.44       31.80      8.76 o 
   5   3   6      447.86      369.50     20.77 o 
   6   3   6       11.98       25.61      8.61 o 
   7   3   6       83.06       69.29     11.06 o 
   8   3   6      361.58      430.77     30.65 o 
   9   3   6     1190.31     1202.18     36.29 o 
  10   3   6     1159.63     1300.62     36.03 o 
  11   3   6      378.03      321.84     19.62 o 
  12   3   6      305.39      305.60     16.94 o 
  13   3   6      247.29      254.64     12.84 o 
  14   3   6      458.92      496.19     26.13 o 
  15   3   6       63.68       64.52      9.84 o 
  16   3   6        3.41       13.54      7.21 o 
  17   3   6       69.81       75.84      9.60 o 
  18   3   6     1448.90     1574.25     38.91 o 
  19   3   6       54.34       74.88     11.36 o 
  20   3   6      441.57      493.92     22.23 o 
  21   3   6       45.92       59.96     11.32 o 
  22   3   6      781.58      929.70     31.01 o 
  23   3   6       45.05       60.00     12.99 o 
  24   3   6       90.31       79.27     14.63 o 
  25   3   6       36.63       35.12     12.46 o 
  26   3   6       30.44       13.33     12.60 o 
  27   3   6       31.21       37.46     18.84 o 
  28   3   6       15.77        7.08     15.79 o 
  29   3   6      412.41      418.31     48.04 o 
  30   3   6       65.98       80.77     19.77 o 
  31   3   6       18.23       15.91     16.37 o 
  32   3   6       25.60        4.39     16.79 o 
  33   3   6       26.71       35.62     18.95 o 
  34   3   6      128.29       69.70     21.99 o 
  35   3   6       20.97        7.77     30.01 o 
  36   3   6       24.30       52.44     22.21 o 
  37   3   6       19.59       28.94     20.73 o 
   0   4   6      100.12       81.98     17.37 o 
   1   4   6      350.30      332.72     21.39 o 
   2   4   6      207.04      189.35     16.85 o 
   3   4   6        3.41        0.38      8.47 o 
   4   4   6      410.03      449.60     24.50 o 
   5   4   6      268.83      234.59     18.31 o 
   6   4   6       73.43       74.58     12.57 o 
   7   4   6      373.34      317.23     21.41 o 
   8   4   6      660.96      700.44     38.40 o 
   9   4   6       56.10       64.53     12.26 o 
  10   4   6     1226.19     1278.95     42.41 o 
  11   4   6      483.63      460.47     23.88 o 
  12   4   6      308.95      357.46     21.88 o 
  13   4   6     1157.38     1040.81     35.81 o 
  14   4   6      306.57      284.77     19.86 o 
  15   4   6       76.87       89.72     13.25 o 
  16   4   6       37.22       34.53     11.21 o 
  17   4   6       68.12       80.01     13.18 o 
  18   4   6       46.10       44.37     11.69 o 
  19   4   6        0.59       -1.56      9.70 o 
  20   4   6       59.28       55.73     15.10 o 
  21   4   6      156.80      150.78     19.12 o 
  22   4   6      284.02      353.63     31.16 o 
  23   4   6       20.59       13.45     14.12 o 
  24   4   6      280.30      297.76     26.50 o 
  25   4   6      329.18      349.89     35.81 o 
  26   4   6       16.68       44.35     15.58 o 
  27   4   6       75.98       57.60     26.81 o 
  28   4   6       90.63       99.42     28.42 o 
  29   4   6       10.71       25.12     26.39 o 
  30   4   6       40.57       -0.99     32.67 o 
  31   4   6        7.74      -15.95     24.07 o 
  32   4   6        1.73      -26.04     26.04 o 
  33   4   6        6.39       23.31     30.11 o 
  34   4   6       17.10      -21.71     38.35 o 
   1   5   6        1.90       -8.25      9.11 o 
   2   5   6      146.03      153.78     17.22 o 
   3   5   6      176.85      149.64     17.90 o 
   4   5   6      510.45      556.88     29.63 o 
   5   5   6      169.42      185.89     17.87 o 
   6   5   6      581.23      574.97     39.46 o 
   7   5   6       41.40       56.74     12.65 o 
   8   5   6       25.67       39.76     12.00 o 
   9   5   6      296.41      297.83     22.12 o 
  10   5   6      253.47      259.99     20.99 o 
  11   5   6      136.46      150.73     15.26 o 
  12   5   6       32.35       24.34     13.80 o 
  13   5   6       24.62       33.64     10.84 o 
  14   5   6       24.13       14.86     10.67 o 
  15   5   6      166.58      131.15     15.79 o 
  16   5   6       68.39       98.03     15.13 o 
  17   5   6      463.83      494.04     28.17 o 
  18   5   6      174.49      172.43     20.66 o 
  19   5   6       67.02       82.99     17.09 o 
  20   5   6       32.76       22.44     15.14 o 
  21   5   6      290.01      324.43     27.16 o 
  22   5   6       30.12       26.89     16.13 o 
  23   5   6      106.55      133.52     19.93 o 
  24   5   6       22.40       22.71     15.58 o 
  25   5   6       44.28       64.35     17.32 o 
  26   5   6       24.30        7.41     18.19 o 
  27   5   6        3.30       32.89     24.38 o 
  28   5   6       78.81       88.59     31.39 o 
  29   5   6       16.89       20.15     28.45 o 
   0   6   6       57.55       68.85     20.72 o 
   1   6   6       85.87       85.06     15.46 o 
   2   6   6       24.13       22.22     12.62 o 
   3   6   6       55.09       66.74     14.41 o 
   4   6   6       16.19       40.13     13.61 o 
   5   6   6       17.77       16.50     15.99 o 
   6   6   6       97.19      106.41     17.14 o 
   7   6   6       43.70       38.15     14.29 o 
   8   6   6       25.87       19.32     12.76 o 
   9   6   6       93.22       95.37     16.60 o 
  10   6   6        2.45        4.58     12.09 o 
  11   6   6       21.70       -6.58     16.26 o 
  12   6   6       23.43       25.23     20.05 o 
  13   6   6      122.35      121.80     21.87 o 
  14   6   6       23.32        7.47     13.10 o 
  15   6   6       24.29       30.72     12.89 o 
  16   6   6       37.35       35.72     14.46 o 
  17   6   6       74.51       54.42     15.81 o 
  18   6   6      134.53      134.53     22.30 o 
  19   6   6       20.87        8.75     20.36 o 
  20   6   6       19.41       16.43     15.69 o 
  21   6   6       48.02       64.38     17.77 o 
  22   6   6       10.38        6.36     15.56 o 
   1   7   6        3.87       -7.64     13.15 o 
   2   7   6        1.05      -12.95     12.95 o 
   3   7   6       49.05       33.94     15.42 o 
   4   7   6       10.60       -7.63     13.12 o 
   5   7   6       69.23       72.62     18.04 o 
   6   7   6       27.27       16.17     14.53 o 
   7   7   6        0.04        0.57     13.79 o 
   8   7   6       23.93       -2.71     13.61 o 
   2   0   7     7510.16     8142.64    275.84 o 
   4   0   7    10940.75    12558.25    430.76 o 
   6   0   7      174.15      150.30     17.93 o 
   8   0   7     4735.46     4931.07    208.30 o 
  10   0   7     1492.74     1479.99     62.92 o 
  12   0   7       32.83       22.54     28.41 o 
  14   0   7      413.91      378.20     30.78 o 
  16   0   7      106.40       95.69     15.46 o 
  18   0   7      113.99      145.77     23.00 o 
  20   0   7      940.33     1024.74     45.91 o 
  22   0   7     1703.20     1816.02    125.60 o 
  24   0   7      182.84      199.54     24.12 o 
  26   0   7      502.21      543.97     37.53 o 
  28   0   7       98.41       77.79     20.13 o 
  30   0   7      291.02      246.77     30.00 o 
  32   0   7       21.57       14.74     17.09 o 
  34   0   7       84.92       77.81     29.79 o 
  36   0   7      101.72      153.11     36.15 o 
  38   0   7        5.56       14.53     26.68 o 
  40   0   7       69.02       -9.54     34.09 o 
   0   1   7     2920.78     3151.57    113.76 o 
   1   1   7      776.22      743.10     25.06 o 
   2   1   7     7258.67     8033.58    191.24 o 
   3   1   7      276.13      286.76     14.46 o 
   4   1   7     1178.58     1341.08     36.11 o 
   5   1   7        8.61        2.70      6.16 o 
   6   1   7     2468.86     2695.86     64.13 o 
   7   1   7      981.25      922.76     27.69 o 
   8   1   7       81.58       77.99     11.31 o 
   9   1   7      841.28      753.96     48.38 o 
  10   1   7     2632.50     2806.75     78.55 o 
  11   1   7      121.87      118.44     12.04 o 
  12   1   7      132.54      155.88     10.15 o 
  13   1   7      827.04      787.79     24.70 o 
  14   1   7     1946.67     2067.87     50.14 o 
  15   1   7        6.86        4.46      7.37 o 
  16   1   7      120.07      132.55     12.01 o 
  17   1   7       32.27       29.74      8.59 o 
  18   1   7      408.30      370.47     24.64 o 
  19   1   7      253.84      259.42     14.15 o 
  20   1   7       19.71       17.77      8.05 o 
  21   1   7       33.57       20.39      8.40 o 
  22   1   7       95.80      109.06     11.73 o 
  23   1   7       20.93       25.42      9.49 o 
  24   1   7      158.57      149.68     15.25 o 
  25   1   7      155.78      153.90     20.40 o 
  26   1   7       46.87       39.58     12.77 o 
  27   1   7      327.72      365.17     22.61 o 
  28   1   7      252.41      259.61     20.11 o 
  29   1   7       57.13       51.64     15.42 o 
  30   1   7       99.49       63.87     19.94 o 
  31   1   7       72.07       59.48     16.59 o 
  32   1   7      131.53      117.09     19.35 o 
  33   1   7        0.38       25.96     15.47 o 
  34   1   7       20.48       17.85     15.10 o 
  35   1   7        0.50      -14.58     14.58 o 
  36   1   7       18.45       -3.06     15.74 o 
  37   1   7       15.65       15.04     17.76 o 
  38   1   7       75.74       56.48     21.87 o 
  39   1   7        3.25       -4.23     27.62 o 
   1   2   7     1560.16     1489.69     34.83 o 
   2   2   7       35.30       31.83      5.78 o 
   3   2   7      777.05      763.33     20.72 o 
   4   2   7      108.01      110.37      8.45 o 
   5   2   7      221.70      243.94     25.52 o 
   6   2   7      346.79      355.53     17.26 o 
   7   2   7      392.04      404.53     28.18 o 
   8   2   7     5991.01     6725.74    136.69 o 
   9   2   7       38.76       51.16      9.00 o 
  10   2   7      634.54      623.62     19.88 o 
  11   2   7      365.97      309.57     13.40 o 
  12   2   7       23.66       29.76      8.96 o 
  13   2   7       31.05       41.64      7.49 o 
  14   2   7       28.41       38.50      8.54 o 
  15   2   7      234.49      213.25     12.70 o 
  16   2   7       13.22        3.59      6.67 o 
  17   2   7      227.01      233.33     13.32 o 
  18   2   7      840.77      901.66     42.10 o 
  19   2   7       79.25       60.02     10.92 o 
  20   2   7       53.30       51.84      8.68 o 
  21   2   7       83.46       53.64     10.16 o 
  22   2   7     1297.30     1200.12     37.64 o 
  23   2   7     1202.18     1231.65     38.09 o 
  24   2   7      178.78      206.92     17.42 o 
  25   2   7      281.89      282.18     21.96 o 
  26   2   7       83.93       69.87     14.84 o 
  27   2   7       10.82      -12.62     15.56 o 
  28   2   7       28.84       12.82     13.30 o 
  29   2   7       76.51       76.54     16.68 o 
  30   2   7      284.73      269.95     24.51 o 
  31   2   7      111.08      112.55     21.32 o 
  32   2   7       61.29       61.13     17.93 o 
  33   2   7        0.36      -17.02     18.18 o 
  34   2   7        7.50      -15.76     15.76 o 
  35   2   7        1.76       17.01     30.07 o 
  36   2   7      148.21      174.35     26.75 o 
  37   2   7       67.87       79.37     22.77 o 
  38   2   7        9.33       -2.79     22.41 o 
   0   3   7        9.32        5.39     10.46 o 
   1   3   7      323.31      300.09     20.62 o 
   2   3   7       45.14       54.79     12.85 o 
   3   3   7       86.50       87.28     12.10 o 
   4   3   7       24.04       16.55      9.11 o 
   5   3   7      669.52      546.19     31.28 o 
   6   3   7      971.73     1024.79     37.62 o 
   7   3   7      363.66      334.34     41.68 o 
   8   3   7      465.33      532.74     33.73 o 
   9   3   7      175.98      179.07     23.64 o 
  10   3   7      247.15      249.17     24.19 o 
  11   3   7      708.51      635.03     23.12 o 
  12   3   7     1250.78     1295.40     35.97 o 
  13   3   7      723.06      696.99     27.12 o 
  14   3   7      387.10      360.01     21.31 o 
  15   3   7      141.37      147.04     16.49 o 
  16   3   7      279.93      275.18     16.02 o 
  17   3   7      128.89      117.77     11.17 o 
  18   3   7      478.67      535.64     21.73 o 
  19   3   7       15.55       17.19      9.66 o 
  20   3   7      198.14      206.43     17.92 o 
  21   3   7      182.77      153.56     15.98 o 
  22   3   7      266.31      260.67     20.71 o 
  23   3   7       66.98       79.73     14.23 o 
  24   3   7       91.15      119.34     16.88 o 
  25   3   7      405.49      353.67     31.78 o 
  26   3   7       89.96       47.32     18.15 o 
  27   3   7       24.99        1.52     16.86 o 
  28   3   7       53.27       56.54     20.36 o 
  29   3   7       39.97       50.56     20.95 o 
  30   3   7       33.85       38.13     19.63 o 
  31   3   7      217.92      212.46     29.88 o 
  32   3   7       85.53       62.87     23.56 o 
  33   3   7       32.92       19.75     22.57 o 
  34   3   7       50.49       22.43     31.62 o 
  35   3   7        1.04       -3.95     21.60 o 
  36   3   7       19.04       -3.79     19.15 o 
   1   4   7      333.70      325.09     21.87 o 
   2   4   7       77.36       58.12     12.54 o 
   3   4   7       21.48       15.68     10.05 o 
   4   4   7       17.17       11.19      9.60 o 
   5   4   7      320.80      271.99     20.38 o 
   6   4   7      133.13      175.29     17.59 o 
   7   4   7      221.13      225.58     23.64 o 
   8   4   7      326.40      343.06     23.56 o 
   9   4   7      454.90      472.47     42.35 o 
  10   4   7     1726.06     1763.27     56.94 o 
  11   4   7      458.84      412.53     25.89 o 
  12   4   7      477.07      503.54     26.87 o 
  13   4   7      308.04      284.20     20.37 o 
  14   4   7       31.73       21.84     10.41 o 
  15   4   7      139.95      155.74     16.44 o 
  16   4   7      344.12      374.50     23.28 o 
  17   4   7       79.81       61.75     12.95 o 
  18   4   7       73.48       46.74     13.94 o 
  19   4   7       25.31       33.20     13.90 o 
  20   4   7       61.94       59.52     16.26 o 
  21   4   7        7.26       -0.82     12.81 o 
  22   4   7       30.91       43.42     15.66 o 
  23   4   7       55.58       17.99     14.81 o 
  24   4   7       58.36       52.44     19.71 o 
  25   4   7       45.47       47.86     25.89 o 
  26   4   7       34.22       38.77     23.81 o 
  27   4   7      252.50      258.90     51.60 o 
  28   4   7       25.77       45.02     27.11 o 
  29   4   7       76.73       77.21     29.79 o 
  30   4   7       11.56        6.15     26.78 o 
  31   4   7       10.96       -5.74     24.79 o 
  32   4   7       11.25        1.12     27.90 o 
  33   4   7       45.52      108.64     34.76 o 
   0   5   7      207.28      210.06     41.19 o 
   1   5   7      109.54       97.04     15.06 o 
   2   5   7       46.53       69.77     18.04 o 
   3   5   7      257.02      245.20     20.79 o 
   4   5   7      144.94      190.05     18.95 o 
   5   5   7        2.40       -3.31     10.50 o 
   6   5   7       40.16       49.57     13.52 o 
   7   5   7       72.04       51.60     13.73 o 
   8   5   7       43.78       39.36     13.46 o 
   9   5   7       83.13       63.12     18.77 o 
  10   5   7       75.22       79.45     14.86 o 
  11   5   7       29.54        3.33     11.32 o 
  12   5   7      127.81      110.91     17.01 o 
  13   5   7       26.45       19.54     12.22 o 
  14   5   7        2.38       -9.83      9.83 o 
  15   5   7      183.33      209.88     19.88 o 
  16   5   7       33.58       55.57     15.14 o 
  17   5   7      234.29      187.31     21.13 o 
  18   5   7       64.79       49.10     15.49 o 
  19   5   7      133.72      134.27     20.34 o 
  20   5   7       58.76       58.48     17.16 o 
  21   5   7      260.25      267.79     26.35 o 
  22   5   7       11.64       39.29     16.73 o 
  23   5   7       30.71        9.45     15.91 o 
  24   5   7       50.07       13.23     25.22 o 
  25   5   7       42.81       26.24     35.98 o 
  26   5   7       45.93       -8.30     28.41 o 
  27   5   7       21.72       33.61     28.12 o 
  28   5   7       13.07      -22.24     22.24 o 
   1   6   7       65.92       69.13     15.81 o 
   2   6   7       46.10       34.40     14.08 o 
   3   6   7      108.41      120.02     24.87 o 
   4   6   7       20.92       15.56     13.02 o 
   5   6   7      100.77       81.45     19.26 o 
   6   6   7       12.91       11.33     12.68 o 
   7   6   7       49.76       27.35     14.77 o 
   8   6   7       45.45       33.58     14.83 o 
   9   6   7       46.75       45.36     15.59 o 
  10   6   7       41.83       43.76     15.73 o 
  11   6   7       68.49       37.35     15.56 o 
  12   6   7       63.12       65.43     16.81 o 
  13   6   7       32.73       30.75     17.03 o 
  14   6   7       59.94       81.08     20.64 o 
  15   6   7       70.17       74.91     20.51 o 
  16   6   7       38.17       33.91     18.25 o 
  17   6   7        5.32      -15.66     15.66 o 
  18   6   7       54.93       44.21     16.65 o 
  19   6   7        6.26       17.04     15.09 o 
  20   6   7        1.46       -2.15     14.31 o 
   0   7   7       76.93      127.37     29.07 o 
   1   7   7        7.40      -13.32     13.32 o 
   2   7   7       13.95       15.30     18.72 o 
   0   0   8     2499.47     2606.35    136.34 o 
   2   0   8     1377.16     1705.74     68.29 o 
   4   0   8     5117.70     5182.87    178.42 o 
   6   0   8     3346.31     3881.16    146.96 o 
   8   0   8     1118.95     1421.65     62.26 o 
  10   0   8      290.11      283.70     26.44 o 
  12   0   8      117.63      115.63     28.41 o 
  14   0   8       32.68       18.26     14.20 o 
  16   0   8     1517.62     1686.15    124.98 o 
  18   0   8      102.15       75.20     19.74 o 
  20   0   8       68.34       54.87     16.35 o 
  22   0   8      391.19      347.62     29.79 o 
  24   0   8      262.86      329.79     44.79 o 
  26   0   8       30.31        6.92     15.94 o 
  28   0   8      333.73      347.12     32.92 o 
  30   0   8      463.65      473.52     38.67 o 
  32   0   8       35.72       34.65     20.89 o 
  34   0   8       67.78       69.10     31.13 o 
  36   0   8       47.53       73.73     35.98 o 
  38   0   8       38.10        4.42     28.02 o 
   1   1   8      235.83      228.83     14.05 o 
   2   1   8     7367.05     7780.37    157.41 o 
   3   1   8      173.20      161.79     11.64 o 
   4   1   8     1132.14     1474.45     58.62 o 
   5   1   8      501.04      530.95     23.48 o 
   6   1   8     1920.90     2247.21     55.73 o 
   7   1   8      508.23      500.82     29.49 o 
   8   1   8     3775.30     3998.95    103.98 o 
   9   1   8      734.07      724.44     24.77 o 
  10   1   8      731.77      869.48     31.73 o 
  11   1   8      542.75      490.47     23.22 o 
  12   1   8     2051.09     2128.27     61.82 o 
  13   1   8      355.18      311.20     20.82 o 
  14   1   8       86.99      113.68     13.80 o 
  15   1   8      273.87      244.38     21.31 o 
  16   1   8      737.86      715.61     27.53 o 
  17   1   8      355.36      377.56     31.07 o 
  18   1   8       24.79       11.16      7.23 o 
  19   1   8      493.23      485.87     40.05 o 
  20   1   8      392.61      462.76     22.86 o 
  21   1   8      142.03      157.53     16.03 o 
  22   1   8      198.49      174.25     17.31 o 
  23   1   8      100.66      120.76     14.86 o 
  24   1   8       38.64       62.14     15.81 o 
  25   1   8      251.07      268.76     19.18 o 
  26   1   8       71.77       76.48     14.04 o 
  27   1   8      146.84      157.39     19.41 o 
  28   1   8      177.71      156.94     19.61 o 
  29   1   8      305.59      348.39     26.37 o 
  30   1   8      251.03      254.39     23.78 o 
  31   1   8       46.21       37.49     16.46 o 
  32   1   8       44.83       63.54     17.14 o 
  33   1   8       38.95       67.99     18.27 o 
  34   1   8       12.88       20.91     16.14 o 
  35   1   8       53.00       60.88     18.70 o 
  36   1   8       27.60       -2.22     16.63 o 
  37   1   8        6.10       24.12     22.96 o 
  38   1   8        0.14        5.67     19.83 o 
   0   2   8     5452.32     5603.83    161.87 o 
   1   2   8       31.85       22.18      7.53 o 
   2   2   8       36.31       48.29      6.96 o 
   3   2   8     1679.84     1455.78     47.13 o 
   4   2   8      127.23      121.55     12.95 o 
   5   2   8      930.13      882.85     40.18 o 
   6   2   8       45.89       42.99      7.83 o 
   7   2   8       15.48       15.41      8.26 o 
   8   2   8      138.74      142.01     17.23 o 
   9   2   8      222.24      206.44     12.38 o 
  10   2   8      114.84      132.70     10.84 o 
  11   2   8       67.13       46.04      8.64 o 
  12   2   8      140.30      164.56     11.64 o 
  13   2   8      447.83      398.58     18.59 o 
  14   2   8       24.80       32.00      8.02 o 
  15   2   8      290.95      281.88     15.13 o 
  16   2   8      152.72      118.73     15.99 o 
  17   2   8      374.97      338.50     22.65 o 
  18   2   8      449.91      495.56     29.33 o 
  19   2   8      181.81      183.38     15.14 o 
  20   2   8     1335.65     1403.36     40.50 o 
  21   2   8       70.95       76.39     14.22 o 
  22   2   8      575.30      581.60     29.55 o 
  23   2   8      227.96      258.54     26.80 o 
  24   2   8      134.88      115.66     18.54 o 
  25   2   8       50.36       44.07     14.68 o 
  26   2   8       16.84      -11.57     13.59 o 
  27   2   8       50.62       45.76     16.95 o 
  28   2   8       83.84      111.18     18.89 o 
  29   2   8        5.07       14.89     20.91 o 
  30   2   8       47.05       37.58     30.20 o 
  31   2   8       70.00       92.29     21.70 o 
  32   2   8      213.17      203.81     26.52 o 
  33   2   8        3.13       16.34     18.89 o 
  34   2   8      169.01      156.58     26.25 o 
  35   2   8      123.86      129.25     25.89 o 
  36   2   8       33.16       15.26     20.13 o 
  37   2   8        0.98      -18.41     22.96 o 
   1   3   8       79.38      109.77     21.59 o 
   2   3   8      224.38      226.48     17.66 o 
   3   3   8      309.57      242.33     34.03 o 
   4   3   8       26.52       29.76     12.00 o 
   5   3   8      411.05      376.21     23.11 o 
   6   3   8      142.75      120.77     20.63 o 
   7   3   8       33.14       43.18     16.16 o 
   8   3   8      276.15      337.46     32.12 o 
   9   3   8      262.90      243.93     20.60 o 
  10   3   8      253.27      332.56     26.71 o 
  11   3   8       28.00       19.22      8.94 o 
  12   3   8      451.88      473.13     35.55 o 
  13   3   8       29.66       41.74     10.84 o 
  14   3   8      114.53      104.13     12.14 o 
  15   3   8      416.08      393.71     24.69 o 
  16   3   8     2886.91     2941.59     79.81 o 
  17   3   8     1634.77     1696.74     58.30 o 
  18   3   8       31.68       46.63     13.64 o 
  19   3   8       44.92       41.41     15.60 o 
  20   3   8      602.64      587.47     34.16 o 
  21   3   8      505.46      482.54     33.22 o 
  22   3   8      343.43      345.51     34.28 o 
  23   3   8      322.62      345.89     30.05 o 
  24   3   8      444.67      468.53     35.28 o 
  25   3   8       37.84       36.61     18.70 o 
  26   3   8      123.81      146.23     36.70 o 
  27   3   8      212.43      197.51     26.81 o 
  28   3   8        1.99      -13.82     16.85 o 
  29   3   8       14.49       24.38     19.26 o 
  30   3   8      185.06      204.35     29.13 o 
  31   3   8       68.68       11.93     20.40 o 
  32   3   8       53.72       87.21     25.56 o 
  33   3   8        6.84       20.69     22.54 o 
  34   3   8        1.00       -8.80     26.27 o 
  35   3   8        6.24      -21.91     22.42 o 
   0   4   8       55.66       49.61     20.83 o 
   1   4   8      233.55      176.24     17.99 o 
   2   4   8       80.39       90.39     14.43 o 
   3   4   8      156.80      120.66     15.73 o 
   4   4   8      252.52      308.38     23.13 o 
   5   4   8      282.49      247.82     20.92 o 
   6   4   8      299.04      318.77     23.30 o 
   7   4   8      579.46      553.21     31.48 o 
   8   4   8      667.92      749.48     42.79 o 
   9   4   8      335.64      319.99     23.48 o 
  10   4   8      123.91      143.86     18.13 o 
  11   4   8      266.90      243.96     22.11 o 
  12   4   8       14.86       23.48     12.56 o 
  13   4   8      419.84      353.20     25.99 o 
  14   4   8      407.19      460.36     29.38 o 
  15   4   8      175.98      199.58     24.07 o 
  16   4   8      755.07      717.75     44.01 o 
  17   4   8       16.56       17.66     12.97 o 
  18   4   8      635.11      628.34     37.08 o 
  19   4   8        4.00       17.74     13.62 o 
  20   4   8        7.43       21.20     14.43 o 
  21   4   8       23.32      -12.61     12.89 o 
  22   4   8      283.85      244.75     38.50 o 
  23   4   8       67.91       34.89     23.59 o 
  24   4   8       39.66       44.17     24.07 o 
  25   4   8        1.13       33.61     24.10 o 
  26   4   8        0.18      -30.30     30.30 o 
  27   4   8       85.36       89.14     31.25 o 
  28   4   8       40.18       24.25     27.73 o 
  29   4   8       33.13       30.00     26.39 o 
  30   4   8       47.32       29.62     26.44 o 
  31   4   8       58.81       59.82     29.34 o 
   1   5   8       31.09       24.23     12.13 o 
   2   5   8      313.41      344.34     25.37 o 
   3   5   8        7.08       -5.39     17.49 o 
   4   5   8      480.27      516.75     30.97 o 
   5   5   8       97.20       98.51     16.55 o 
   6   5   8       36.72       15.63     15.44 o 
   7   5   8       18.48       17.97     12.83 o 
   8   5   8       36.33       31.72     13.89 o 
   9   5   8       29.64       62.30     16.26 o 
  10   5   8      197.69      182.09     20.93 o 
  11   5   8       11.01       12.58     13.09 o 
  12   5   8      145.23      144.73     18.98 o 
  13   5   8      110.54       82.79     19.86 o 
  14   5   8       47.63       67.94     18.02 o 
  15   5   8       11.01       -0.25     14.32 o 
  16   5   8      146.50      131.82     22.56 o 
  17   5   8       10.58        6.51     19.39 o 
  18   5   8       74.20       51.99     16.05 o 
  19   5   8      428.08      423.32     31.03 o 
  20   5   8       12.25       44.48     16.74 o 
  21   5   8       77.13      103.14     24.98 o 
  22   5   8       12.23       37.77     24.74 o 
  23   5   8       56.69       86.37     32.19 o 
  24   5   8        2.66      -13.80     23.42 o 
  25   5   8       35.22       10.66     26.56 o 
  26   5   8       11.88       -7.69     31.72 o 
   0   6   8      111.69      107.69     26.11 o 
   1   6   8       38.43       56.17     15.52 o 
   2   6   8       50.04       35.59     21.73 o 
   3   6   8       98.84      110.90     18.69 o 
   4   6   8       21.95       32.36     14.64 o 
   5   6   8      129.94      129.99     19.13 o 
   6   6   8       41.10       28.70     14.68 o 
   7   6   8       35.65       45.73     16.06 o 
   8   6   8       15.77       12.38     14.57 o 
   9   6   8       54.57       47.23     16.94 o 
  10   6   8       38.70       46.47     19.63 o 
  11   6   8      120.07      105.44     22.11 o 
  12   6   8       15.94       35.86     24.74 o 
  13   6   8       53.04       41.51     18.95 o 
  14   6   8      102.76      104.46     22.88 o 
  15   6   8       17.98       33.40     20.82 o 
  16   6   8        7.01      -16.30     16.30 o 
  17   6   8        8.27        0.95     16.56 o 
  18   6   8        3.63       -2.64     19.13 o 
  19   6   8       10.67       -3.31     18.29 o 
   2   0   9       91.25      116.14     17.41 o 
   4   0   9     1277.37     1161.38     55.23 o 
   6   0   9      156.37      162.85     22.25 o 
   8   0   9       77.79       88.64     17.37 o 
  10   0   9      223.98      299.97     30.30 o 
  12   0   9     2258.85     2451.07    104.10 o 
  14   0   9        7.21       -6.03     24.14 o 
  16   0   9     1431.40     1636.40     72.97 o 
  18   0   9      105.06       80.07     26.04 o 
  20   0   9     1260.89     1406.50     70.26 o 
  22   0   9      560.95      548.36     44.84 o 
  24   0   9       81.91       66.22     22.42 o 
  26   0   9      193.70      208.74     25.90 o 
  28   0   9      375.45      469.91     37.99 o 
  30   0   9       16.24       -2.82     19.03 o 
  32   0   9      253.97      286.14     42.18 o 
  34   0   9       55.50       48.29     26.68 o 
  36   0   9      277.35      286.36     62.02 o 
  38   0   9       39.79       25.14     33.61 o 
   0   1   9      601.31      556.30     33.44 o 
   1   1   9      588.79      551.55     19.18 o 
   2   1   9     1544.56     1567.05     46.82 o 
   3   1   9      206.28      189.99     12.94 o 
   4   1   9      199.74      198.86     13.84 o 
   5   1   9      996.89      980.01     27.54 o 
   6   1   9       10.81       14.30      8.25 o 
   7   1   9      529.61      416.51     22.26 o 
   8   1   9      871.63      987.43     30.74 o 
   9   1   9      661.35      619.58     24.12 o 
  10   1   9      533.13      645.25     24.76 o 
  11   1   9       65.43       75.05     12.10 o 
  12   1   9     2496.58     2695.46     68.29 o 
  13   1   9      276.79      253.53     17.02 o 
  14   1   9      125.14      117.05     13.07 o 
  15   1   9      465.32      463.13     26.03 o 
  16   1   9      675.21      667.62     28.10 o 
  17   1   9      122.86      133.00     16.00 o 
  18   1   9      111.05      124.67     14.40 o 
  19   1   9      398.19      377.78     25.38 o 
  20   1   9      468.65      437.61     28.05 o 
  21   1   9       73.73       73.04     15.15 o 
  22   1   9      109.07      118.92     20.23 o 
  23   1   9      247.86      318.83     25.49 o 
  24   1   9      298.67      333.17     23.40 o 
  25   1   9       18.50       48.36     15.44 o 
  26   1   9      108.42      119.03     20.36 o 
  27   1   9       47.38       36.56     16.29 o 
  28   1   9      374.81      362.70     32.53 o 
  29   1   9       17.41        9.35     16.03 o 
  30   1   9      167.81      166.82     23.85 o 
  31   1   9       64.84       78.90     18.32 o 
  32   1   9       89.61      104.40     19.81 o 
  33   1   9       33.02        2.04     19.96 o 
  34   1   9       68.90       56.05     28.29 o 
  35   1   9       60.99       33.79     17.72 o 
  36   1   9       12.12       -0.94     17.72 o 
  37   1   9        8.58       28.40     22.82 o 
   1   2   9      191.19      193.92     13.60 o 
   2   2   9      522.74      612.48     35.22 o 
   3   2   9       42.67       45.57     11.73 o 
   4   2   9     1330.41     1312.98     42.24 o 
   5   2   9     1006.12      983.14     27.74 o 
   6   2   9     1521.60     1671.49     43.97 o 
   7   2   9      120.38      136.67     14.35 o 
   8   2   9     1359.86     1346.61     60.94 o 
   9   2   9      288.48      279.81     15.79 o 
  10   2   9      313.01      378.67     35.77 o 
  11   2   9      302.10      289.30     17.19 o 
  12   2   9      569.78      521.40     24.15 o 
  13   2   9       10.29        9.19      7.40 o 
  14   2   9       22.90       14.39      8.12 o 
  15   2   9      204.00      198.55     15.70 o 
  16   2   9      168.49      187.52     14.87 o 
  17   2   9      138.05      122.62     14.80 o 
  18   2   9      371.26      502.60     36.16 o 
  19   2   9      161.80      148.18     19.28 o 
  20   2   9      393.59      424.58     32.92 o 
  21   2   9      153.78      134.06     22.51 o 
  22   2   9       28.53       27.63     19.82 o 
  23   2   9        7.04       26.91     16.85 o 
  24   2   9      154.96      168.53     20.28 o 
  25   2   9       22.50       15.96     17.77 o 
  26   2   9       35.11       40.92     15.70 o 
  27   2   9       39.93       42.68     17.08 o 
  28   2   9      256.09      206.30     29.06 o 
  29   2   9       11.73       14.16     18.63 o 
  30   2   9        3.45       13.91     18.78 o 
  31   2   9       27.70       24.54     20.51 o 
  32   2   9       43.45       42.95     22.72 o 
  33   2   9       38.93       18.93     20.96 o 
  34   2   9      144.95      154.48     37.08 o 
  35   2   9        2.02       -4.20     21.08 o 
  36   2   9       25.99       19.52     23.64 o 
   0   3   9      347.99      371.16     48.29 o 
   1   3   9      386.33      379.56     24.36 o 
   2   3   9      250.53      225.46     19.12 o 
   3   3   9      142.62      117.59     15.29 o 
   4   3   9      809.51      862.03     41.72 o 
   5   3   9      248.93      205.47     22.28 o 
   6   3   9       32.55       16.97     13.39 o 
   7   3   9      313.73      281.68     37.31 o 
   8   3   9      118.19       86.22     15.72 o 
   9   3   9      167.71      172.10     23.71 o 
  10   3   9       40.38       62.43     14.01 o 
  11   3   9       40.20       10.94     11.98 o 
  12   3   9       91.61       86.54     23.94 o 
  13   3   9      356.74      313.09     32.06 o 
  14   3   9      609.17      618.09     40.45 o 
  15   3   9      749.52      637.29     40.17 o 
  16   3   9      116.15      106.10     20.17 o 
  17   3   9      195.35      220.31     21.06 o 
  18   3   9      131.55      136.62     20.36 o 
  19   3   9      155.41      124.26     19.66 o 
  20   3   9      204.41      172.84     32.47 o 
  21   3   9        8.09        9.99     21.69 o 
  22   3   9       18.18       35.87     23.40 o 
  23   3   9      209.99      202.65     34.64 o 
  24   3   9      355.95      349.08     71.96 o 
  25   3   9       18.67       58.54     26.29 o 
  26   3   9       20.23        4.94     17.45 o 
  27   3   9      162.39      162.57     25.77 o 
  28   3   9      281.88      303.19     32.05 o 
  29   3   9       34.73       27.76     19.44 o 
  30   3   9        1.06       -9.01     19.49 o 
  31   3   9      108.66      110.98     40.57 o 
  32   3   9       30.78       34.26     27.49 o 
  33   3   9        8.16      -19.19     26.01 o 
  34   3   9       13.04        3.79     42.13 o 
   1   4   9      813.39      790.95     51.65 o 
   2   4   9      385.46      394.64     26.07 o 
   3   4   9      183.69      165.20     18.52 o 
   4   4   9       43.56       20.44     12.41 o 
   5   4   9      270.52      255.12     21.55 o 
   6   4   9      101.27       83.88     14.59 o 
   7   4   9      228.24      223.26     26.38 o 
   8   4   9      856.03      848.15     46.47 o 
   9   4   9      327.19      326.36     28.28 o 
  10   4   9      316.16      338.54     26.01 o 
  11   4   9        8.09       17.20     12.57 o 
  12   4   9      112.75       97.48     17.51 o 
  13   4   9      229.79      218.15     24.16 o 
  14   4   9      381.85      399.31     39.87 o 
  15   4   9       89.75       68.13     17.31 o 
  16   4   9        7.16       14.41     15.63 o 
  17   4   9       48.27       27.36     17.16 o 
  18   4   9      176.46      146.75     34.37 o 
  19   4   9      403.29      353.18     42.42 o 
  20   4   9      129.05      123.45     30.30 o 
  21   4   9       38.20        6.83     22.06 o 
  22   4   9       91.54       95.33     29.79 o 
  23   4   9       58.16       35.56     29.35 o 
  24   4   9        1.45        4.17     32.67 o 
  25   4   9       10.89       19.56     48.29 o 
  26   4   9      108.26       84.56     35.98 o 
  27   4   9        4.20       39.76     56.34 o 
  28   4   9       53.36       63.67     30.11 o 
  29   4   9       29.76        5.10     32.19 o 
  30   4   9       15.15       49.24     30.13 o 
   0   5   9       68.50       90.07     23.09 o 
   1   5   9      194.38      217.36     21.50 o 
   2   5   9        4.53        9.71     12.09 o 
   3   5   9       55.21       55.65     14.50 o 
   4   5   9        4.57        7.37     12.54 o 
   5   5   9       21.07        7.86     12.30 o 
   6   5   9       65.76       62.95     17.22 o 
   7   5   9       62.86       73.12     16.50 o 
   8   5   9       53.18       23.85     17.82 o 
   9   5   9        8.21       -1.07     13.00 o 
  10   5   9        0.80      -14.20     19.19 o 
  11   5   9       40.53       53.20     18.38 o 
  12   5   9       70.67       89.09     19.77 o 
  13   5   9       73.73       75.96     26.39 o 
  14   5   9       87.40       43.01     26.46 o 
  15   5   9      220.78      221.37     27.99 o 
  16   5   9       29.45        0.77     15.57 o 
  17   5   9      147.36      147.93     24.59 o 
  18   5   9       18.59       12.18     22.92 o 
  19   5   9       25.85       39.26     25.88 o 
  20   5   9      120.58      114.39     34.56 o 
  21   5   9      174.53      228.55     64.38 o 
  22   5   9       18.89        6.57     41.19 o 
  23   5   9        0.67      -10.59     53.97 o 
  24   5   9       15.19       17.55     29.74 o 
  25   5   9        9.78      -20.89     20.89 o 
   1   6   9       10.47       11.96     14.77 o 
   2   6   9       13.32        3.30     14.29 o 
   3   6   9       54.49       66.97     17.71 o 
   4   6   9        9.76      -11.01     13.50 o 
   5   6   9      100.84       93.89     21.98 o 
   6   6   9       37.18       25.30     17.99 o 
   7   6   9       47.26       31.06     18.45 o 
   8   6   9        2.44       -9.86     17.09 o 
   9   6   9       54.75       45.19     19.88 o 
  10   6   9       12.71       -6.72     16.27 o 
  11   6   9       58.82       58.70     29.68 o 
  12   6   9       18.56       15.12     18.23 o 
  13   6   9       10.35       -2.69     24.74 o 
  14   6   9       24.82       -1.21     18.14 o 
  15   6   9       64.40       16.17     35.98 o 
  16   6   9        9.74        8.75     25.10 o 
   0   0  10      866.13      764.00     57.76 o 
   2   0  10     1504.87     1528.07     74.80 o 
   4   0  10     1390.64     1347.79     60.91 o 
   6   0  10     1737.40     1806.50     76.32 o 
   8   0  10      173.76      168.56     22.65 o 
  10   0  10      181.38      156.40     30.77 o 
  12   0  10       21.71       -2.78     18.46 o 
  14   0  10     1614.02     1604.58     76.69 o 
  16   0  10      167.69      152.39     25.34 o 
  18   0  10     1302.72     1504.52     78.11 o 
  20   0  10      268.09      275.03     32.47 o 
  22   0  10      119.69      183.09     53.97 o 
  24   0  10      212.44      189.56     30.78 o 
  26   0  10      224.93      216.06     33.40 o 
  28   0  10      305.35      268.18     58.70 o 
  30   0  10      173.08      224.40     54.92 o 
  32   0  10      210.26      159.07     52.08 o 
  34   0  10        3.06        0.95     42.61 o 
  36   0  10      227.35      202.27     43.50 o 
   1   1  10      216.03      226.39     15.92 o 
   2   1  10       88.77      104.97     11.75 o 
   3   1  10      878.18      811.63     27.31 o 
   4   1  10        8.63       23.18      8.67 o 
   5   1  10      510.05      506.63     22.04 o 
   6   1  10     2568.79     2726.25     68.03 o 
   7   1  10       84.15       92.32     15.58 o 
   8   1  10      632.84      600.75     27.91 o 
   9   1  10      306.78      317.61     20.45 o 
  10   1  10      878.94      858.10     30.45 o 
  11   1  10       22.62       17.29      8.89 o 
  12   1  10      549.01      622.62     29.72 o 
  13   1  10     1074.35      925.21     35.48 o 
  14   1  10      438.12      473.71     23.62 o 
  15   1  10       58.55       38.27     15.47 o 
  16   1  10       28.08       35.40     12.82 o 
  17   1  10        8.09        1.80     11.11 o 
  18   1  10      631.87      636.91     33.28 o 
  19   1  10       19.31      -10.73     10.73 o 
  20   1  10      490.98      526.05     31.30 o 
  21   1  10      498.33      466.93     33.18 o 
  22   1  10      404.75      429.38     29.14 o 
  23   1  10       15.63        6.58     25.45 o 
  24   1  10      174.17      167.33     25.06 o 
  25   1  10       55.75       37.83     19.26 o 
  26   1  10      247.90      232.69     29.61 o 
  27   1  10       75.44       98.49     27.22 o 
  28   1  10       89.43       74.64     22.75 o 
  29   1  10        8.53        3.87     18.54 o 
  30   1  10        1.31      -18.55     19.29 o 
  31   1  10        2.29       -5.07     16.34 o 
  32   1  10      103.75       65.69     27.33 o 
  33   1  10       10.63        1.30     17.20 o 
  34   1  10       76.43       73.65     26.01 o 
  35   1  10        8.11       -7.28     22.25 o 
  36   1  10       60.26       47.50     34.48 o 
   0   2  10     2870.81     2898.94    115.31 o 
   1   2  10       61.30      152.35     18.86 o 
   2   2  10     1434.91     1667.57     46.45 o 
   3   2  10      269.71      250.46     19.26 o 
   4   2  10      113.56      112.00     10.99 o 
   5   2  10       59.53       47.51     11.79 o 
   6   2  10      234.23      286.55     25.22 o 
   7   2  10        5.36        5.12      6.27 o 
   8   2  10      556.48      549.70     23.11 o 
   9   2  10      207.37      165.54     19.53 o 
  10   2  10      747.35      765.90     25.55 o 
  11   2  10      535.28      504.68     31.62 o 
  12   2  10     1304.02     1329.92     47.29 o 
  13   2  10     1017.17     1087.24     43.02 o 
  14   2  10     1611.42     1668.11     55.86 o 
  15   2  10      373.20      380.67     37.28 o 
  16   2  10      169.33      177.76     47.70 o 
  17   2  10      892.46      895.54     44.77 o 
  18   2  10      105.86      131.99     21.30 o 
  19   2  10      112.66       98.65     22.58 o 
  20   2  10      471.11      468.99     35.79 o 
  21   2  10     1403.16     1413.02     60.71 o 
  22   2  10       37.39       46.04     27.31 o 
  23   2  10       46.88       51.63     19.34 o 
  24   2  10      224.91      181.59     26.75 o 
  25   2  10       45.86        5.03     38.35 o 
  26   2  10       25.24       29.29     23.41 o 
  27   2  10       31.23       55.19     56.81 o 
  28   2  10      152.36      141.66     33.57 o 
  29   2  10        1.27      -19.06     23.59 o 
  30   2  10       17.88       -3.19     27.46 o 
  31   2  10       12.07      -18.33     19.49 o 
  32   2  10      165.13      195.59     43.20 o 
  33   2  10        6.94      -10.78     22.12 o 
  34   2  10       59.01        8.17     28.42 o 
  35   2  10       12.16       16.15     31.01 o 
   1   3  10      720.54      611.11     36.09 o 
   2   3  10       19.73       39.45     12.47 o 
   3   3  10      104.50      113.35     16.17 o 
   4   3  10      341.22      378.83     25.96 o 
   5   3  10      417.25      341.59     23.55 o 
   6   3  10       75.70      100.99     20.23 o 
   7   3  10       11.80        7.48     13.64 o 
   8   3  10      849.91      922.01     38.47 o 
   9   3  10      679.57      576.55     46.19 o 
  10   3  10      427.54      543.34     39.04 o 
  11   3  10        0.39        9.82     14.31 o 
  12   3  10      201.25      131.74     23.91 o 
  13   3  10      314.66      298.65     47.22 o 
  14   3  10      643.46      592.51     57.38 o 
  15   3  10      313.94      282.89     28.76 o 
  16   3  10      237.57      253.83     35.48 o 
  17   3  10      112.07      134.49     29.74 o 
  18   3  10       34.77       14.33     21.97 o 
  19   3  10      243.47      270.99     47.82 o 
  20   3  10       70.11       69.99     25.72 o 
  21   3  10        4.53       19.26     23.70 o 
  22   3  10      919.51      909.98     66.24 o 
  23   3  10       24.62       -4.31     24.38 o 
  24   3  10      163.29      114.47     30.04 o 
  25   3  10       11.73        7.79     26.04 o 
  26   3  10      117.32       67.24     28.98 o 
  27   3  10       15.32      -18.83     25.77 o 
  28   3  10       21.95       19.21     41.19 o 
  29   3  10        5.02        8.24     26.96 o 
  30   3  10      115.21      124.34     37.87 o 
  31   3  10       49.57       28.42     31.13 o 
  32   3  10       57.17       16.98     29.79 o 
   0   4  10     2940.15     3062.92    266.96 o 
   1   4  10      193.15      297.27     37.86 o 
   2   4  10      207.38      194.25     25.65 o 
   3   4  10      313.31      300.64     24.59 o 
   4   4  10      126.93      153.80     20.64 o 
   5   4  10      178.45      181.86     20.86 o 
   6   4  10      309.28      319.69     26.08 o 
   7   4  10      202.35      187.65     20.60 o 
   8   4  10      560.08      580.78     38.75 o 
   9   4  10       99.14       55.01     17.92 o 
  10   4  10      125.71      116.29     23.70 o 
  11   4  10      346.11      373.05     55.99 o 
  12   4  10      104.64      131.45     23.02 o 
  13   4  10      109.42       80.83     28.87 o 
  14   4  10       48.52       57.96     19.26 o 
  15   4  10       22.02       40.08     22.42 o 
  16   4  10       62.69       77.54     25.42 o 
  17   4  10       85.56       47.22     23.09 o 
  18   4  10       11.96       35.47     23.85 o 
  19   4  10       84.53      104.08     27.06 o 
  20   4  10      229.44      187.26     33.10 o 
  21   4  10       17.04        7.43     24.10 o 
  22   4  10       48.36       56.27     26.68 o 
  23   4  10       74.04       54.34     35.03 o 
  24   4  10       19.43       46.77     26.44 o 
  25   4  10      113.95       90.09     32.67 o 
  26   4  10       44.81       53.60     30.30 o 
  27   4  10       38.38        1.06     26.01 o 
  28   4  10       99.44       87.44     32.12 o 
  29   4  10        9.13       16.57     30.13 o 
   1   5  10      219.38      226.50     22.76 o 
   2   5  10       24.02       45.94     15.14 o 
   3   5  10       15.18       -5.57     12.88 o 
   4   5  10       57.33       74.52     20.32 o 
   5   5  10       59.97       73.99     24.52 o 
   6   5  10       64.07       57.64     23.41 o 
   7   5  10      139.68      113.24     23.53 o 
   8   5  10       45.98       11.43     16.79 o 
   9   5  10       21.45       17.65     17.09 o 
  10   5  10       39.63        0.90     16.99 o 
  11   5  10       31.19        9.73     17.20 o 
  12   5  10       71.61       14.94     21.30 o 
  13   5  10       47.44       68.24     24.78 o 
  14   5  10       91.42       83.47     44.03 o 
  15   5  10       14.23       10.16     23.67 o 
  16   5  10       13.42       17.99     22.76 o 
  17   5  10       79.12       58.25     28.42 o 
  18   5  10       42.01       13.80     25.42 o 
  19   5  10      154.30      160.81     36.12 o 
  20   5  10        7.34       -4.73     23.43 o 
  21   5  10       49.23       34.32     24.74 o 
  22   5  10       52.27       -0.04     27.06 o 
  23   5  10       27.29       -2.30     27.11 o 
   0   6  10      190.25      129.72     43.55 o 
   1   6  10        2.69       38.85     24.43 o 
   2   6  10        8.68      -20.09     20.09 o 
   3   6  10      138.21      129.29     32.19 o 
   4   6  10       30.76       34.73     45.92 o 
   5   6  10       26.05       27.99     23.76 o 
   6   6  10        5.37       -6.93     21.08 o 
   7   6  10       26.33       35.18     25.05 o 
   8   6  10        9.23       34.88     25.20 o 
   9   6  10       16.01      -19.25     19.95 o 
  10   6  10        0.98       14.71     52.08 o 
  11   6  10       27.31       54.14     27.06 o 
  12   6  10       26.12       30.25     26.56 o 
  13   6  10       57.84       10.89     24.10 o 
   2   0  11     2925.46     3122.56    119.17 o 
   4   0  11      292.17      399.12     32.47 o 
   6   0  11      638.03      574.90     43.08 o 
   8   0  11        8.30       50.74     16.98 o 
  10   0  11       37.68       34.33     17.06 o 
  12   0  11       97.61      110.74     21.14 o 
  14   0  11       84.96       99.34     21.69 o 
  16   0  11      959.87      992.58     55.90 o 
  18   0  11      479.82      442.93     41.51 o 
  20   0  11       78.36       82.35     22.74 o 
  22   0  11     1481.17     1496.32     76.64 o 
  24   0  11        4.83       11.77     20.41 o 
  26   0  11      181.82      226.89     35.59 o 
  28   0  11      149.15       63.44     37.87 o 
  30   0  11       67.21       27.46     38.82 o 
  32   0  11      113.58       41.66     44.50 o 
  34   0  11      121.17      211.14     60.60 o 
   0   1  11     3287.08     3363.89    125.47 o 
   1   1  11       12.76       69.91     33.48 o 
   2   1  11      305.91      323.45     20.98 o 
   3   1  11      318.31      303.71     20.67 o 
   4   1  11      187.71      201.66     21.59 o 
   5   1  11      192.87      156.85     15.79 o 
   6   1  11      783.79      819.80     32.23 o 
   7   1  11      245.20      252.43     19.82 o 
   8   1  11       21.67       35.70     11.55 o 
   9   1  11        6.83        8.32     11.48 o 
  10   1  11      442.16      545.03     36.41 o 
  11   1  11      297.76      277.07     21.04 o 
  12   1  11     1760.50     1926.73     58.91 o 
  13   1  11      573.96      514.82     28.08 o 
  14   1  11      322.37      334.98     35.53 o 
  15   1  11      194.98      197.97     19.81 o 
  16   1  11        3.60       -7.30     11.00 o 
  17   1  11      124.36       86.57     15.96 o 
  18   1  11      755.00      781.98     36.35 o 
  19   1  11      170.83      169.47     26.51 o 
  20   1  11      208.50      253.03     28.62 o 
  21   1  11       43.85       60.93     19.22 o 
  22   1  11        3.61      -15.25     15.25 o 
  23   1  11      281.00      301.82     37.42 o 
  24   1  11       75.95       68.95     21.05 o 
  25   1  11      429.18      430.13     56.60 o 
  26   1  11        5.97       -9.00     18.37 o 
  27   1  11       29.12       13.79     23.31 o 
  28   1  11      165.80      244.44     31.25 o 
  29   1  11      207.34      178.81     30.57 o 
  30   1  11      123.99      134.60     27.99 o 
  31   1  11        0.47        6.52     20.39 o 
  32   1  11      136.94       84.32     27.32 o 
  33   1  11        6.48       22.72     46.39 o 
  34   1  11        2.12       23.67     40.71 o 
  35   1  11        4.18      -34.09     35.98 o 
   1   2  11      269.74      199.97     19.26 o 
   2   2  11        0.40        4.51      6.00 o 
   3   2  11      251.45      209.17     34.44 o 
   4   2  11     1455.96     1446.98    102.58 o 
   5   2  11       13.20       63.93     15.81 o 
   6   2  11     2118.84     2192.16     53.05 o 
   7   2  11      270.39      321.54     18.26 o 
   8   2  11      131.75      136.20     13.82 o 
   9   2  11      189.50      223.00     44.28 o 
  10   2  11       40.87       48.42     14.18 o 
  11   2  11       35.37        9.43     18.29 o 
  12   2  11       33.00       15.66     22.64 o 
  13   2  11      834.83      777.86     46.56 o 
  14   2  11      446.73      454.28     32.95 o 
  15   2  11       57.96       45.53     17.16 o 
  16   2  11       53.51       48.59     16.83 o 
  17   2  11       22.81        7.81     15.64 o 
  18   2  11       58.48       60.36     18.57 o 
  19   2  11       72.17       65.41     19.54 o 
  20   2  11       39.63       33.30     23.99 o 
  21   2  11      195.68      184.73     32.47 o 
  22   2  11      108.46       95.58     27.78 o 
  23   2  11        9.86       32.17     26.39 o 
  24   2  11      225.83      152.79     33.40 o 
  25   2  11      435.21      379.24     45.19 o 
  26   2  11      658.79      708.00     61.55 o 
  27   2  11        1.26       12.19     45.92 o 
  28   2  11       69.64      101.94     32.47 o 
  29   2  11      101.06      108.69     32.12 o 
  30   2  11        7.52       34.09     28.45 o 
  31   2  11       48.97       25.03     27.73 o 
  32   2  11       90.74       22.36     38.82 o 
  33   2  11        3.56       -2.75     36.93 o 
   0   3  11     1976.20     1965.44    126.88 o 
   1   3  11      191.23      228.67     21.38 o 
   2   3  11      363.75      438.63     28.17 o 
   3   3  11      410.71      448.94    107.80 o 
   4   3  11      218.65      259.66     23.79 o 
   5   3  11      264.18      292.28     28.13 o 
   6   3  11      241.73      226.94     25.65 o 
   7   3  11       51.02       41.43     16.53 o 
   8   3  11      429.39      467.29     35.31 o 
   9   3  11      355.81      311.25     29.85 o 
  10   3  11       48.62       56.36     25.09 o 
  11   3  11      116.00       91.56     69.12 o 
  12   3  11      232.55      221.18     32.12 o 
  13   3  11       47.79       57.76     23.43 o 
  14   3  11      793.19      705.80     56.24 o 
  15   3  11        4.37       15.77     21.08 o 
  16   3  11      151.05      105.69     43.08 o 
  17   3  11      254.06      217.89     34.48 o 
  18   3  11      292.05      345.63     42.42 o 
  19   3  11       11.40       14.28     23.32 o 
  20   3  11       60.14       53.99     26.96 o 
  21   3  11      204.07      224.75     37.15 o 
  22   3  11      233.52      311.32     41.84 o 
  23   3  11      139.25      109.86     31.75 o 
  24   3  11       42.76       17.94     35.03 o 
  25   3  11       14.17        8.99     25.44 o 
  26   3  11       12.87        6.59     25.05 o 
  27   3  11       22.63       -0.98     25.05 o 
  28   3  11        3.23       14.20     27.11 o 
  29   3  11       11.09       -1.24     25.47 o 
  30   3  11      155.07      128.67     38.82 o 
  31   3  11        4.49       15.01     30.02 o 
   1   4  11      414.66      372.55     39.16 o 
   2   4  11      397.88      429.58     42.42 o 
   3   4  11       27.46       33.32     23.09 o 
   4   4  11       17.10        4.72     38.82 o 
   5   4  11       67.22       32.91     45.92 o 
   6   4  11        0.16       -8.09     17.66 o 
   7   4  11        6.10       -1.46     17.93 o 
   8   4  11      352.86      325.64     48.29 o 
   9   4  11       70.90       39.29     46.87 o 
  10   4  11       37.16       29.28     21.39 o 
  11   4  11       31.23       37.27     22.92 o 
  12   4  11       14.00       -3.32     19.34 o 
  13   4  11       63.61       64.38     24.10 o 
  14   4  11       11.34       -4.56     28.41 o 
  15   4  11       74.26       44.08     25.72 o 
  16   4  11       58.71       76.63     29.44 o 
  17   4  11        7.84        3.79     23.43 o 
  18   4  11       71.43      103.20     28.79 o 
  19   4  11      141.55       98.03     31.13 o 
  20   4  11       14.55       -0.51     29.35 o 
  21   4  11       35.13       -0.82     71.01 o 
  22   4  11       96.29      115.10     31.95 o 
  23   4  11       34.98       76.29     33.61 o 
  24   4  11      102.41       86.65     33.57 o 
  25   4  11        5.45       39.44     30.45 o 
  26   4  11        4.87      -24.10     25.46 o 
  27   4  11       28.91      -23.18     23.18 o 
   0   5  11       21.05       44.50     34.09 o 
   1   5  11       12.20       21.78     21.57 o 
   2   5  11      190.97      222.23     85.22 o 
   3   5  11       49.67       62.53     26.98 o 
   4   5  11       38.36        0.36     21.57 o 
   5   5  11       48.36       72.82     25.42 o 
   6   5  11       21.83        4.08     34.09 o 
   7   5  11       45.16        6.60     22.36 o 
   8   5  11        6.80       38.12     25.34 o 
   9   5  11       45.75       85.62     27.90 o 
  10   5  11      105.26      118.14     28.84 o 
  11   5  11      102.56      128.34     30.46 o 
  12   5  11       12.62      -21.02     21.02 o 
  13   5  11        8.50        0.57     29.83 o 
  14   5  11      196.69      149.05     35.41 o 
  15   5  11       14.89       -9.06     28.41 o 
  16   5  11       14.98       -6.04     24.62 o 
  17   5  11       66.00       25.49     27.06 o 
  18   5  11      158.90       97.71     31.75 o 
  19   5  11       33.32        1.70     57.76 o 
  20   5  11       29.15      -20.83     22.76 o 
  21   5  11       24.60       -0.73     27.73 o 
   1   6  11        4.58      -20.42     23.32 o 
   2   6  11       19.28       -7.30     36.45 o 
   3   6  11       64.17       50.24     27.63 o 
   4   6  11       43.55       46.78     25.25 o 
   5   6  11       35.61       38.82     26.78 o 
   6   6  11       19.88       28.43     24.74 o 
   7   6  11       25.39       47.37     26.09 o 
   8   6  11       51.32       49.42     29.12 o 
   9   6  11       44.78       53.45     38.35 o 
   0   0  12       95.42       47.34     23.67 o 
   2   0  12      950.59     1105.78     57.76 o 
   4   0  12      405.97      430.50     72.86 o 
   6   0  12      406.69      411.72     36.14 o 
   8   0  12       10.12       12.27     17.99 o 
  10   0  12      266.60      292.66     33.01 o 
  12   0  12      368.84      338.00     46.39 o 
  14   0  12       88.57       65.33     20.72 o 
  16   0  12      700.49      844.58     50.83 o 
  18   0  12      392.19      381.61     38.81 o 
  20   0  12      883.79      913.03     62.67 o 
  22   0  12      734.78      827.71     62.17 o 
  24   0  12      635.70      727.89     58.06 o 
  26   0  12      575.49      504.57     73.85 o 
  28   0  12      489.47      590.73     81.43 o 
  30   0  12       32.44      -14.20     38.82 o 
  32   0  12       62.63       34.09     42.61 o 
  34   0  12       60.73       38.82     48.29 o 
   1   1  12        3.88       10.27     10.77 o 
   2   1  12      244.66      276.59     25.31 o 
   3   1  12       26.75       28.22     13.94 o 
   4   1  12      170.81      136.12     16.21 o 
   5   1  12      239.95      227.46     19.17 o 
   6   1  12      215.55      259.29     23.64 o 
   7   1  12      159.81      168.56     17.43 o 
   8   1  12     1604.40     1573.90     52.43 o 
   9   1  12      549.04      496.86     28.41 o 
  10   1  12      473.47      549.72     32.03 o 
  11   1  12      439.45      419.32     26.35 o 
  12   1  12      235.11      254.42     21.18 o 
  13   1  12      276.02      233.19     21.13 o 
  14   1  12       20.48       -2.90     12.45 o 
  15   1  12      339.64      304.24     23.53 o 
  16   1  12       29.44        6.65     11.97 o 
  17   1  12       86.43      116.70     20.88 o 
  18   1  12       40.63       34.65     20.89 o 
  19   1  12      407.28      534.41    107.64 o 
  20   1  12      122.26      141.68     35.40 o 
  21   1  12      196.39      217.79     30.79 o 
  22   1  12       81.08      116.77     23.12 o 
  23   1  12       19.86       -4.43     16.74 o 
  24   1  12      206.50      202.88     27.81 o 
  25   1  12      173.32      162.68     35.97 o 
  26   1  12      147.23      171.12     29.14 o 
  27   1  12       98.78       96.47     24.94 o 
  28   1  12        1.30        1.71     31.51 o 
  29   1  12        8.11      -20.04     20.04 o 
  30   1  12       69.91       56.21     31.72 o 
  31   1  12       45.14       29.35     43.55 o 
  32   1  12      108.02       95.63     48.29 o 
  33   1  12      186.62      212.09     59.65 o 
   0   2  12      849.78      993.32     50.24 o 
   1   2  12      509.50      573.05     33.06 o 
   2   2  12     2093.62     2253.31     75.38 o 
   3   2  12      218.81      305.05     52.18 o 
   4   2  12      421.97      462.27     36.63 o 
   5   2  12       39.37       52.65     15.19 o 
   6   2  12      965.78      888.01     44.63 o 
   7   2  12       40.34       55.44     17.53 o 
   8   2  12      182.16      219.48     32.09 o 
   9   2  12       19.61        7.79     13.95 o 
  10   2  12        0.29        0.52     13.89 o 
  11   2  12       48.26       69.38     28.73 o 
  12   2  12      472.88      412.33     43.82 o 
  13   2  12      262.59      254.43     34.48 o 
  14   2  12      388.50      392.75     44.50 o 
  15   2  12       26.49       20.65     26.04 o 
  16   2  12       45.83       33.89     24.14 o 
  17   2  12       23.59        3.25     21.02 o 
  18   2  12       12.10        4.15     20.46 o 
  19   2  12      238.10      209.87     33.81 o 
  20   2  12       37.24       87.63     27.49 o 
  21   2  12       21.34        4.10     22.36 o 
  22   2  12        2.70        6.25     25.42 o 
  23   2  12       13.73       28.05     30.77 o 
  24   2  12      233.01      255.13     39.06 o 
  25   2  12       20.66       21.74     48.76 o 
  26   2  12      115.94      132.51     33.10 o 
  27   2  12      100.25      120.05     56.34 o 
  28   2  12      120.13      155.43     36.45 o 
  29   2  12       35.23       -9.56     44.50 o 
  30   2  12        6.91       39.49     38.82 o 
  31   2  12       21.10       31.50     30.60 o 
  32   2  12        5.16      -27.78     29.25 o 
   1   3  12      215.11      163.47     46.87 o 
   2   3  12      226.06      277.80     43.08 o 
   3   3  12      351.12      402.15    122.09 o 
   4   3  12     1701.92     1673.44     82.68 o 
   5   3  12      562.81      470.10     43.85 o 
   6   3  12        7.85       44.65     35.51 o 
   7   3  12      167.34      139.68     33.14 o 
   8   3  12      330.63      319.74     39.35 o 
   9   3  12       46.61       14.09     45.92 o 
  10   3  12      140.26      149.76     28.70 o 
  11   3  12       59.70       43.91     23.40 o 
  12   3  12       19.78       21.41     22.36 o 
  13   3  12       77.69       74.99     27.78 o 
  14   3  12       21.42       24.97     37.40 o 
  15   3  12      298.83      298.01     39.43 o 
  16   3  12       24.82       11.89     25.05 o 
  17   3  12       32.85       36.12     23.88 o 
  18   3  12       59.76      118.08     28.77 o 
  19   3  12       63.33       91.55     30.46 o 
  20   3  12       58.24       53.88     25.77 o 
  21   3  12       68.44       67.14     31.13 o 
  22   3  12       12.53        5.12     67.70 o 
  23   3  12      107.49      103.88     32.05 o 
  24   3  12       25.96        6.35     26.39 o 
  25   3  12       26.29       29.86     24.94 o 
  26   3  12       35.70       12.45     25.88 o 
  27   3  12       18.99       28.86     29.12 o 
  28   3  12       26.99       14.44     31.80 o 
  29   3  12        5.65       40.39     32.47 o 
   0   4  12      162.10      153.39     43.55 o 
   1   4  12      139.09      154.78     29.74 o 
   2   4  12      127.14      117.48     28.58 o 
   3   4  12        2.87        6.04     20.05 o 
   4   4  12      193.52      204.88     33.30 o 
   5   4  12       16.12       25.77     21.69 o 
   6   4  12      133.26      114.11     34.09 o 
   7   4  12       82.51       87.66     33.14 o 
   8   4  12        5.74       12.32     19.74 o 
   9   4  12       49.72       21.92     22.36 o 
  10   4  12       37.75       -1.84     40.24 o 
  11   4  12       39.71       26.93     24.38 o 
  12   4  12       34.92       46.26     22.98 o 
  13   4  12       51.33       30.68     40.24 o 
  14   4  12       60.58      110.24     29.79 o 
  15   4  12      194.56      153.88     45.45 o 
  16   4  12      107.27      142.56     33.97 o 
  17   4  12       12.87      -12.96     22.06 o 
  18   4  12      227.47      245.74     39.83 o 
  19   4  12       33.61       -2.32     27.46 o 
  20   4  12       20.78       33.35     27.23 o 
  21   4  12      124.42       82.60     32.42 o 
  22   4  12       10.07      -24.27     24.34 o 
  23   4  12       35.38       -3.40     28.40 o 
  24   4  12        3.38       -2.78     28.31 o 
  25   4  12        2.07       15.36     30.33 o 
   1   5  12       62.44       63.22     26.29 o 
   2   5  12       19.75       53.13     26.01 o 
   3   5  12       81.24       54.15     25.70 o 
   4   5  12      117.28      115.25     30.04 o 
   5   5  12       57.92       66.80     26.01 o 
   6   5  12      112.81       72.12     27.35 o 
   7   5  12        4.25       -4.15     20.89 o 
   8   5  12       27.55       17.88     25.10 o 
   9   5  12       73.19       77.76     28.45 o 
  10   5  12       15.72       37.87     28.40 o 
  11   5  12       19.78       -5.40     26.98 o 
  12   5  12       25.07       -8.00     24.07 o 
  13   5  12        2.97      -20.72     20.72 o 
  14   5  12        1.44      -23.20     23.20 o 
  15   5  12        2.95       32.83     37.40 o 
  16   5  12       21.15       -5.21     27.45 o 
  17   5  12        8.94       -9.49     24.66 o 
  18   5  12        8.52      -22.29     34.09 o 
   2   0  13      577.98      509.18     41.81 o 
   4   0  13     1316.96     1525.31     70.97 o 
   6   0  13       89.42       61.59     35.98 o 
   8   0  13      565.51      621.09     47.52 o 
  10   0  13      566.07      629.12     48.54 o 
  12   0  13      749.18      841.66     51.21 o 
  14   0  13      175.84      138.65     25.72 o 
  16   0  13     1277.08     1330.92     98.42 o 
  18   0  13      348.66      371.09     41.17 o 
  20   0  13      772.43      906.68     71.49 o 
  22   0  13       44.85       54.92     37.87 o 
  24   0  13       23.21       -7.57     30.30 o 
  26   0  13       82.48       69.12     44.50 o 
  28   0  13       66.16      106.99     43.55 o 
  30   0  13       27.89       19.88     37.87 o 
  32   0  13        8.45       53.02     37.87 o 
   0   1  13     3644.34     3674.65    147.54 o 
   1   1  13      182.71      326.22     53.44 o 
   2   1  13       17.71       46.98     13.79 o 
   3   1  13       15.02       23.96     12.56 o 
   4   1  13      284.30      363.94     25.10 o 
   5   1  13      282.57      278.65     23.92 o 
   6   1  13      629.95      561.47     30.71 o 
   7   1  13      233.97      238.88     20.93 o 
   8   1  13        3.70        6.80     11.77 o 
   9   1  13      987.58      899.41     36.71 o 
  10   1  13      783.24      816.43     36.57 o 
  11   1  13      107.20      119.80     16.92 o 
  12   1  13      156.50      172.78     19.19 o 
  13   1  13      248.29      209.72     24.51 o 
  14   1  13      197.96      207.94     25.32 o 
  15   1  13        4.04       -8.71     15.44 o 
  16   1  13       10.79       21.69     17.05 o 
  17   1  13       73.41       72.00     35.25 o 
  18   1  13       16.30       37.61     18.15 o 
  19   1  13       97.25       66.20     36.17 o 
  20   1  13       43.66       15.92     19.46 o 
  21   1  13        0.55        1.21     17.48 o 
  22   1  13      146.29      148.84     26.49 o 
  23   1  13        0.97       29.49     20.53 o 
  24   1  13       61.46       56.18     22.91 o 
  25   1  13        3.09        9.17     25.15 o 
  26   1  13       25.44       -0.08     58.23 o 
  27   1  13       88.38       79.85     30.11 o 
  28   1  13      158.87      264.17     58.70 o 
  29   1  13        2.20      -10.42     35.03 o 
  30   1  13       24.70       53.02     46.39 o 
  31   1  13        5.73      -13.26     41.66 o 
   1   2  13       40.82       31.28     20.89 o 
   2   2  13       46.82       37.90     28.88 o 
   3   2  13      139.66      156.36     61.07 o 
   4   2  13      428.24      504.44     45.19 o 
   5   2  13       13.01       44.67     62.02 o 
   6   2  13       19.59       27.46     22.09 o 
   7   2  13       11.70      -14.50     19.07 o 
   8   2  13      220.76      290.69     35.48 o 
   9   2  13       45.11       17.58     21.02 o 
  10   2  13       98.94       75.23     24.07 o 
  11   2  13       66.16       19.53     21.30 o 
  12   2  13      513.15      569.61     49.53 o 
  13   2  13      298.20      296.65     37.42 o 
  14   2  13       94.81       93.23     47.34 o 
  15   2  13       30.98       40.05     24.74 o 
  16   2  13      347.27      371.32     60.12 o 
  17   2  13      175.83      185.16     33.46 o 
  18   2  13       11.81       13.99     22.24 o 
  19   2  13        3.47      -30.77     30.77 o 
  20   2  13       44.66       32.36     25.46 o 
  21   2  13       79.12       60.64     26.76 o 
  22   2  13       14.11       -6.32     24.38 o 
  23   2  13      189.89      214.32     76.69 o 
  24   2  13       91.67       98.23     31.75 o 
  25   2  13      139.71      163.81     35.11 o 
  26   2  13       58.53       30.46     27.23 o 
  27   2  13       20.34        8.89     26.98 o 
  28   2  13       47.01       16.38     27.73 o 
  29   2  13        4.96      -26.51     26.51 o 
  30   2  13       62.64       56.00     34.64 o 
   0   3  13      132.28      149.60     43.55 o 
   1   3  13      110.40      109.07     27.73 o 
   2   3  13      225.37      273.98     37.82 o 
   3   3  13      205.99      221.98     33.14 o 
   4   3  13      223.94      257.52     35.81 o 
   5   3  13      115.70       96.12     39.77 o 
   6   3  13       30.49      -12.78     21.30 o 
   7   3  13      120.79       66.56     24.38 o 
   8   3  13      302.32      375.87     41.84 o 
   9   3  13       59.20       53.68     23.70 o 
  10   3  13        5.17       25.87     22.50 o 
  11   3  13       10.79       10.19     22.25 o 
  12   3  13       19.66        1.68     24.07 o 
  13   3  13      303.47      277.75     39.83 o 
  14   3  13       57.42       72.76     29.83 o 
  15   3  13       55.49       35.62     25.88 o 
  16   3  13       87.01      100.20     31.80 o 
  17   3  13        4.93       -0.64     22.29 o 
  18   3  13       78.86       48.31     27.23 o 
  19   3  13       26.31       49.10     42.61 o 
  20   3  13       32.27       -0.88     24.34 o 
  21   3  13        5.40       14.73     27.43 o 
  22   3  13       64.79      121.13     32.47 o 
  23   3  13       16.54       -7.41     24.10 o 
  24   3  13       11.59       11.77     35.51 o 
  25   3  13       51.88       55.76     31.80 o 
  26   3  13        2.72      -26.51     26.51 o 
  27   3  13       19.45       -9.13     59.18 o 
   1   4  13      146.40      113.97     31.13 o 
   2   4  13        6.18       29.83     24.77 o 
   3   4  13        6.02       23.81     25.56 o 
   4   4  13      217.32      258.30     39.43 o 
   5   4  13       76.59       46.25     41.19 o 
   6   4  13       21.27       13.26     21.30 o 
   7   4  13        6.44       -9.79     23.18 o 
   8   4  13       35.36       37.44     23.18 o 
   9   4  13       36.65       63.31     26.96 o 
  10   4  13        7.53       -9.87     20.41 o 
  11   4  13        0.86       10.60     23.76 o 
  12   4  13       77.61       71.70     28.77 o 
  13   4  13       51.93       84.21     31.13 o 
  14   4  13       24.53       55.27     28.21 o 
  15   4  13       79.26       49.33     55.39 o 
  16   4  13       10.53       -8.44     23.09 o 
  17   4  13        0.31       16.10     31.25 o 
  18   4  13        9.05        2.14     25.20 o 
  19   4  13       51.41       45.00     28.42 o 
  20   4  13       38.67       58.46     37.87 o 
  21   4  13       31.84       18.98     39.77 o 
  22   4  13       24.42       40.98     30.46 o 
   0   5  13       19.94      -15.15     35.98 o 
   1   5  13       50.50       48.42     29.44 o 
   2   5  13       66.58       64.26     27.49 o 
   3   5  13       76.03       46.79     25.77 o 
   4   5  13       11.41      -12.15     32.19 o 
   5   5  13        8.79      -21.13     23.09 o 
   6   5  13       93.89       60.02     27.78 o 
   7   5  13       46.66       37.00     32.67 o 
   8   5  13        7.12      -14.75     33.14 o 
   9   5  13        0.91      -21.83     21.83 o 
  10   5  13        0.88      -20.84     20.84 o 
  11   5  13       12.23        2.54     56.81 o 
  12   5  13       16.83       53.40     29.77 o 
  13   5  13       25.07       90.72     47.34 o 
  14   5  13       37.20       -2.75     28.02 o 
   0   0  14       63.35       23.67     26.51 o 
   2   0  14      666.01      808.43     52.02 o 
   4   0  14      176.98      254.44     45.45 o 
   6   0  14       29.16        5.15     18.40 o 
   8   0  14      540.53      713.84     51.50 o 
  10   0  14       37.21       87.54     23.40 o 
  12   0  14       79.46      138.21     39.29 o 
  14   0  14      587.95      573.50     48.87 o 
  16   0  14       24.22       38.02     21.08 o 
  18   0  14      289.13      347.49     56.81 o 
  20   0  14       43.64       23.67     31.25 o 
  22   0  14       74.09      132.56     46.39 o 
  24   0  14       53.17      104.15     44.50 o 
  26   0  14       77.53       21.78     38.82 o 
  28   0  14       97.95       89.95     44.50 o 
  30   0  14        0.25        5.68     38.82 o 
   1   1  14      248.95      230.97     21.36 o 
   2   1  14     1402.82     1369.75     62.44 o 
   3   1  14       93.10      124.96     27.33 o 
   4   1  14       85.17       61.74     15.27 o 
   5   1  14       73.33       63.82     15.01 o 
   6   1  14       26.72       19.42     13.67 o 
   7   1  14       12.92        3.59     14.13 o 
   8   1  14      387.54      401.13     32.87 o 
   9   1  14      658.29      604.09     39.40 o 
  10   1  14       33.72       70.41     18.83 o 
  11   1  14       17.98       41.86     18.18 o 
  12   1  14       72.75      134.00     23.15 o 
  13   1  14        5.14        0.36     15.08 o 
  14   1  14      153.08      133.77     38.67 o 
  15   1  14       92.23      116.94     22.04 o 
  16   1  14       13.45       36.20     18.74 o 
  17   1  14       24.29       10.30     17.27 o 
  18   1  14       56.49       36.43     19.97 o 
  19   1  14      329.45      341.62     33.66 o 
  20   1  14      209.78      144.82     32.81 o 
  21   1  14        9.17       17.50     22.73 o 
  22   1  14        9.24       33.38     27.46 o 
  23   1  14       75.31       47.34     27.06 o 
  24   1  14       32.38       50.63     27.98 o 
  25   1  14       39.79       56.81     42.61 o 
  26   1  14       72.18       40.71     41.66 o 
  27   1  14        8.48        1.89     42.61 o 
  28   1  14       24.17       84.27     52.08 o 
  29   1  14       26.99       21.78     40.71 o 
   0   2  14      285.39      383.47     56.81 o 
   1   2  14       68.90       55.85     22.73 o 
   2   2  14      143.36      187.61     31.95 o 
   3   2  14       90.07      106.94     26.39 o 
   4   2  14      314.60      306.75     38.49 o 
   5   2  14       49.15       72.62     24.78 o 
   6   2  14      174.68      146.87     29.44 o 
   7   2  14       84.59      115.22     65.80 o 
   8   2  14      121.08      184.76     32.34 o 
   9   2  14       60.57       47.99     23.40 o 
  10   2  14      279.73      236.26     36.45 o 
  11   2  14       37.14       37.21     24.53 o 
  12   2  14        2.63       -5.01     20.41 o 
  13   2  14       12.38       51.97     26.56 o 
  14   2  14       21.67       21.80     25.09 o 
  15   2  14      276.80      312.91     40.50 o 
  16   2  14       28.55        2.19     22.50 o 
  17   2  14       25.71       44.03     27.45 o 
  18   2  14      148.47      121.33     31.00 o 
  19   2  14       29.74       37.84     26.56 o 
  20   2  14      139.04      142.15     35.14 o 
  21   2  14      101.96      121.45     34.13 o 
  22   2  14      118.87      135.40     34.92 o 
  23   2  14       60.21        1.22     44.03 o 
  24   2  14       39.60       17.20     34.09 o 
  25   2  14       34.92       51.89     31.45 o 
  26   2  14        3.62       -6.13     27.11 o 
  27   2  14       10.51      -14.24     26.76 o 
   1   3  14       47.05       67.41     35.98 o 
   2   3  14      272.77      287.06     67.70 o 
   3   3  14      611.91      633.26     53.55 o 
   4   3  14       10.90       21.10     22.36 o 
   5   3  14       75.08       74.51     27.11 o 
   6   3  14       16.87       -7.17     22.50 o 
   7   3  14       28.68       18.06     22.36 o 
   8   3  14        7.12      -40.76     46.87 o 
   9   3  14        7.35      -26.51     26.51 o 
  10   3  14        7.76        6.63     23.43 o 
  11   3  14       29.65       45.47     26.09 o 
  12   3  14        6.01       -1.89     26.51 o 
  13   3  14      152.15      122.97     31.45 o 
  14   3  14       11.96       38.32     26.39 o 
  15   3  14       87.32      106.51     31.38 o 
  16   3  14       66.27       72.18     35.98 o 
  17   3  14       49.51       54.62     28.98 o 
  18   3  14       11.85        7.10     24.77 o 
  19   3  14       85.16       47.97     37.87 o 
  20   3  14       45.92       44.20     30.04 o 
  21   3  14       38.51       41.85     49.24 o 
  22   3  14        9.24      -11.48     26.09 o 
  23   3  14        7.57      -26.14     26.14 o 
  24   3  14       13.42        5.57     28.77 o 
   0   4  14       55.85       20.83     32.19 o 
   1   4  14        2.02       35.51     24.77 o 
   2   4  14       32.87       34.25     24.38 o 
   3   4  14       51.98       39.82     25.34 o 
   4   4  14      112.72      188.36     33.40 o 
   5   4  14       37.63       40.24     26.11 o 
   6   4  14        0.35        8.57     26.09 o 
   7   4  14       52.97       26.09     26.01 o 
   8   4  14        7.98      -21.30     21.30 o 
   9   4  14       14.14      -11.84     24.10 o 
  10   4  14       94.91      104.31     31.75 o 
  11   4  14        5.68      -19.95     19.95 o 
  12   4  14        2.62       10.63     27.93 o 
  13   4  14       21.75       26.88     27.73 o 
  14   4  14        4.12      -23.09     23.09 o 
  15   4  14       17.69      -21.97     21.97 o 
  16   4  14        0.04       -6.05     27.43 o 
  17   4  14       93.16       35.51     31.47 o 
  18   4  14        3.98      -15.41     26.44 o 
  19   4  14       13.60       24.85     56.34 o 
   1   5  14        4.27       17.04     25.02 o 
   2   5  14       45.13       17.16     26.29 o 
   3   5  14        3.79       30.17     26.76 o 
   4   5  14        0.33       33.00     27.35 o 
   5   5  14       56.25       34.96     27.06 o 
   6   5  14        2.39       12.40     27.43 o 
   7   5  14       19.14        5.67     26.44 o 
   8   5  14       76.83       57.03     32.72 o 
   2   0  15        6.00       26.93     20.70 o 
   4   0  15     2281.53     2301.73    101.77 o 
   6   0  15      217.58      250.51     32.72 o 
   8   0  15       61.46        2.51     26.98 o 
  10   0  15      811.03      814.61     60.57 o 
  12   0  15      310.22      436.47     44.43 o 
  14   0  15      106.23      142.97     43.55 o 
  16   0  15      100.36       93.74     42.61 o 
  18   0  15      134.89       89.95     43.55 o 
  20   0  15       13.00       55.86     36.93 o 
  22   0  15      270.36      285.94     61.54 o 
  24   0  15      113.58       73.85     42.61 o 
  26   0  15       48.69       59.65     42.61 o 
   0   1  15       80.61       80.48     33.14 o 
   1   1  15      210.42      152.25     27.93 o 
   2   1  15        6.72        1.75     20.41 o 
   3   1  15      145.59      138.39     28.31 o 
   4   1  15        7.02       53.39     23.03 o 
   5   1  15        5.22       12.83     21.69 o 
   6   1  15      166.00      135.33     29.44 o 
   7   1  15        2.18      -18.18     18.18 o 
   8   1  15       17.81       -7.59     30.77 o 
   9   1  15       55.54        8.03     33.61 o 
  10   1  15      694.28      753.53     57.91 o 
  11   1  15       61.30       57.76     34.09 o 
  12   1  15        9.74       17.43     41.66 o 
  13   1  15       92.44      142.69     29.65 o 
  14   1  15       15.13       14.10     25.09 o 
  15   1  15        2.06        0.68     23.99 o 
  16   1  15       41.97       57.69     29.12 o 
  17   1  15       25.82       30.42     27.73 o 
  18   1  15       56.89      106.44     30.02 o 
  19   1  15       10.65       -3.47     37.87 o 
  20   1  15      111.07      160.53     35.70 o 
  21   1  15       58.99       31.83     25.88 o 
  22   1  15       17.20       69.12     42.61 o 
  23   1  15        6.31      -15.15     33.14 o 
  24   1  15       70.67      115.51     43.55 o 
  25   1  15        9.32      -21.78     37.87 o 
  26   1  15        1.04      -28.41     38.82 o 
  27   1  15      137.69      124.04     57.76 o 
   1   2  15      285.25      246.28     45.45 o 
   2   2  15      105.83      118.58     55.39 o 
   3   2  15       50.41       23.88     24.74 o 
   4   2  15      126.61       89.11     28.77 o 
   5   2  15      141.30      130.52     29.65 o 
   6   2  15       52.92       78.47     26.81 o 
   7   2  15      111.51       85.45     26.01 o 
   8   2  15      193.40      178.57     33.46 o 
   9   2  15       43.52       51.73     26.14 o 
  10   2  15      158.15      107.53     32.42 o 
  11   2  15        4.17        0.33     33.14 o 
  12   2  15        0.84      -11.84     21.42 o 
  13   2  15       19.80       32.99     80.01 o 
  14   2  15        1.46       23.85     23.09 o 
  15   2  15      180.77      156.47     34.13 o 
  16   2  15       29.48       22.48     25.77 o 
  17   2  15       10.68       23.30     25.77 o 
  18   2  15      201.92      253.16     59.65 o 
  19   2  15      181.54      180.81     35.81 o 
  20   2  15       15.68      -21.34     26.09 o 
  21   2  15        2.55      -22.36     22.36 o 
  22   2  15       77.69       69.79     31.80 o 
  23   2  15       64.11       90.89     34.24 o 
  24   2  15       35.44       39.94     34.56 o 
  25   2  15       13.59      -26.09     26.09 o 
   0   3  15      396.18      345.59     60.60 o 
   1   3  15      183.56      176.32     52.08 o 
   2   3  15       15.96        8.51     22.36 o 
   3   3  15      167.96       54.80     27.35 o 
   4   3  15        0.08      -12.29     21.39 o 
   5   3  15       81.72       37.85     60.12 o 
   6   3  15      102.02       59.72     65.33 o 
   7   3  15       34.09       40.45     26.09 o 
   8   3  15       16.55      -20.72     20.72 o 
   9   3  15        4.96       10.49     25.42 o 
  10   3  15      128.84      199.50     54.92 o 
  11   3  15        5.49        1.60     23.62 o 
  12   3  15        5.70       11.10     24.10 o 
  13   3  15       44.49       38.54     26.76 o 
  14   3  15       38.98       19.06     24.74 o 
  15   3  15        6.81       37.15     28.02 o 
  16   3  15        1.61        6.23     26.56 o 
  17   3  15       68.01       32.79     28.70 o 
  18   3  15       60.63       97.31     32.72 o 
  19   3  15        0.88      -14.04     23.18 o 
  20   3  15        3.51       -2.18     29.12 o 
  21   3  15       24.26       11.77     27.90 o 
   1   4  15        3.07      -19.66     22.23 o 
   2   4  15       15.89      -33.14     33.14 o 
   3   4  15       81.98       65.82     54.44 o 
   4   4  15       50.79       53.64     28.58 o 
   5   4  15        5.79       -9.71     24.66 o 
   6   4  15       40.07       61.71     49.71 o 
   7   4  15        9.78      -14.93     24.66 o 
   8   4  15       51.14       44.82     28.42 o 
   9   4  15       93.17      114.09     32.81 o 
  10   4  15       52.27       66.51     29.07 o 
  11   4  15       26.75       51.37     29.25 o 
  12   4  15        0.57       37.56     34.56 o 
  13   4  15       49.84       63.71     32.05 o 
  14   4  15        2.68       12.55     28.42 o 
  15   4  15       17.17       18.62     28.88 o 
   0   0  16      354.56      332.34     57.76 o 
   2   0  16     1122.93     1105.82     65.57 o 
   4   0  16      405.04      342.09     40.15 o 
   6   0  16      111.34      155.52     31.13 o 
   8   0  16       72.36       87.67     26.44 o 
  10   0  16      392.26      415.66     63.44 o 
  12   0  16       16.65       20.83     33.14 o 
  14   0  16       67.89       37.87     38.82 o 
  16   0  16       16.93      -22.72     33.14 o 
  18   0  16      148.65      130.66     47.34 o 
  20   0  16      186.94      263.22     57.76 o 
  22   0  16       63.84       40.71     42.61 o 
   1   1  16      148.29      155.68     32.42 o 
   2   1  16       61.84       51.32     25.42 o 
   3   1  16       57.08       -4.23     27.46 o 
   4   1  16       27.15       -7.03     22.06 o 
   5   1  16       13.63       22.69     24.43 o 
   6   1  16       85.18      123.54     62.96 o 
   7   1  16        5.00        7.88     21.97 o 
   8   1  16      170.68      176.92     34.80 o 
   9   1  16       78.86       63.97     25.77 o 
  10   1  16        2.71      -15.09     21.39 o 
  11   1  16       14.57       12.54     26.51 o 
  12   1  16      119.91      141.79     32.72 o 
  13   1  16       12.35        1.46     51.60 o 
  14   1  16        8.84       32.19     24.74 o 
  15   1  16       11.78      -17.88     22.06 o 
  16   1  16        7.09      -11.43     24.07 o 
  17   1  16        0.44       36.33     26.16 o 
  18   1  16      150.95      183.91     39.83 o 
  19   1  16       19.49       36.93     39.77 o 
  20   1  16      121.85      170.43     50.18 o 
  21   1  16       62.47       82.37     45.45 o 
  22   1  16       22.38       77.64     45.45 o 
  23   1  16       99.22      143.92     52.08 o 
  24   1  16        2.59       11.36     42.61 o 
   0   2  16       20.59      -26.51     32.19 o 
   1   2  16       77.83       91.66     64.86 o 
   2   2  16       69.54       75.84     28.45 o 
   3   2  16       58.90       22.32     25.10 o 
   4   2  16      464.19      488.60     68.60 o 
   5   2  16        8.11       65.82     25.77 o 
   6   2  16      110.05      110.90     34.09 o 
   7   2  16       96.46      111.23     30.46 o 
   8   2  16       25.47       54.92     26.78 o 
   9   2  16       61.14       68.68     29.44 o 
  10   2  16       19.65       14.68     23.85 o 
  11   2  16       31.07       17.68     24.74 o 
  12   2  16        4.16       11.49     24.07 o 
  13   2  16       14.06       25.50     24.43 o 
  14   2  16       28.84       54.68     27.73 o 
  15   2  16       10.42      -19.88     21.75 o 
  16   2  16       78.24       53.75     31.72 o 
  17   2  16        6.54      -19.66     25.77 o 
  18   2  16       97.05      121.37     39.77 o 
  19   2  16        2.78      -36.45     36.45 o 
  20   2  16       22.06       26.42     28.02 o 
  21   2  16       22.84        2.98     28.41 o 
   1   3  16       28.19       24.62     28.41 o 
   2   3  16       49.93       44.03     27.45 o 
   3   3  16       82.53       84.90     29.93 o 
   4   3  16        5.49      -22.72     22.72 o 
   5   3  16      152.48      159.72     37.12 o 
   6   3  16        8.49      -23.18     23.18 o 
   7   3  16       49.59       20.60     25.05 o 
   8   3  16       21.96        0.00     24.57 o 
   9   3  16       61.43       13.36     24.74 o 
  10   3  16       35.45        8.48     23.76 o 
  11   3  16       21.94        8.24     30.77 o 
  12   3  16       57.38       50.80     28.77 o 
  13   3  16       13.00        8.20     26.44 o 
  14   3  16       10.07      -21.42     21.42 o 
  15   3  16        5.60      -23.41     23.41 o 
  16   3  16       13.10        4.04     27.63 o 
  17   3  16       31.78      -22.70     26.51 o 
   0   4  16      114.03       98.47     46.39 o 
   1   4  16       46.31       69.84     38.82 o 
   2   4  16       19.00       34.90     28.58 o 
   3   4  16       50.69       41.94     43.08 o 
   4   4  16        2.35      -23.42     23.42 o 
   5   4  16       20.54        2.62     75.75 o 
   6   4  16       23.58       40.24     30.13 o 
   7   4  16       17.50      -16.65     26.96 o 
   8   4  16        2.09      -20.49     25.25 o 
   9   4  16       44.24       43.28     33.61 o 
   4   0  17       35.10       11.36     30.30 o 
   6   0  17      223.90      142.97     45.45 o 
   8   0  17      465.00      448.80     68.17 o 
  10   0  17      614.19      621.97     80.48 o 
   0   1  17       21.57       40.71     34.09 o 
   1   1  17       16.66        8.05     28.88 o 
   2   1  17      152.19      203.75     36.94 o 
   3   1  17       26.29       21.81     35.51 o 
   4   1  17      183.37      201.19     70.54 o 
   5   1  17       22.09       -0.40     23.59 o 
   6   1  17       80.26       76.04     39.29 o 
   7   1  17        3.61      -20.51     22.03 o 
   8   1  17      145.86      226.02     94.21 o 
   9   1  17      228.65      223.04     39.16 o 
  10   1  17       18.06        4.50     42.61 o 
  11   1  17       88.33       64.31     27.11 o 
  12   1  17        4.75       38.86     26.01 o 
  13   1  17       50.38       18.75     27.11 o 
  14   1  17      133.45      157.17     53.97 o 
  15   1  17       10.63      -30.30     30.30 o 
  16   1  17      103.02      166.64     51.13 o 
  17   1  17        1.60      -22.72     32.19 o 
  18   1  17       12.09       36.93     41.66 o 
  19   1  17       23.67       29.35     41.66 o 
  20   1  17       44.51       -7.57     39.77 o 
   1   2  17      100.73       39.24     26.62 o 
   2   2  17       48.68       27.69     27.43 o 
   3   2  17       26.37       83.90     30.78 o 
   4   2  17      257.25      379.96     47.20 o 
   5   2  17       15.81        3.62     26.01 o 
   6   2  17       53.84       43.10     28.02 o 
   7   2  17        7.98       -2.66     24.62 o 
   8   2  17        2.36        4.99     33.14 o 
   9   2  17       29.49       36.18     28.21 o 
  10   2  17        2.77      -24.53     24.53 o 
  11   2  17        0.64      -27.93     27.93 o 
  12   2  17       54.02       50.27     27.98 o 
  13   2  17        4.49       27.87     31.72 o 
  14   2  17       23.86       -9.42     24.53 o 
  15   2  17        5.13      -13.13     24.74 o 
  16   2  17       43.34       37.26     30.04 o 
  17   2  17        0.89      -25.61     25.61 o 
   0   3  17      275.58      274.58     65.33 o 
   1   3  17       28.30       -6.95     26.14 o 
   2   3  17      141.96       95.97     33.81 o 
   3   3  17      153.30       99.42     34.15 o 
   4   3  17        9.07      -11.90     47.82 o 
   5   3  17       25.59       12.59     30.77 o 
   6   3  17        6.76      -21.83     21.83 o 
   7   3  17       45.83       74.86     49.24 o 
   8   3  17        9.95       19.15     28.45 o 
   9   3  17       31.65       -4.39     66.75 o 
  10   3  17       10.28       52.60     30.41 o 
  11   3  17       72.21       66.53     32.72 o 
  12   3  17       35.15       -0.86     31.08 o 
   1   1  18       24.97       48.50     29.52 o 
   2   1  18       19.03        0.53     46.39 o 
   3   1  18        3.95      -16.97     26.09 o 
   4   1  18       18.49       -5.07     26.76 o 
   5   1  18        9.42        1.45     26.29 o 
   6   1  18       88.86       54.39     31.45 o 
   7   1  18       80.53       44.00     38.35 o 
   8   1  18       36.44      -16.10     35.98 o 
   9   1  18       13.26       -6.63     39.77 o 
  10   1  18      262.35      222.51     56.81 o 
  11   1  18       10.76       93.74     41.66 o 
  12   1  18       42.39       54.92     41.66 o 
  13   1  18       45.66      111.73     52.08 o 
  14   1  18       17.50       33.14     43.55 o 
  15   1  18       34.27       62.49     44.50 o 
   0   2  18       16.42       36.93     41.66 o 
   1   2  18       78.87       20.76     30.46 o 
   2   2  18       22.08       12.85     25.72 o 
   3   2  18        2.42        7.49     28.70 o 
   4   2  18        0.66      -23.94     25.00 o 
   5   2  18       13.27        1.21     26.56 o 
   6   2  18       30.10       -1.62     28.02 o 
   7   2  18        6.24      -24.27     24.27 o 
   8   2  18       15.28        4.46     49.71 o 
   9   2  18       31.06       55.65     32.05 o 
  10   2  18       10.16       20.01     29.52 o 
  11   2  18        2.29      -26.38     26.38 o 
  12   2  18       14.93      -27.49     27.49 o 
                                                 
